# Supplementary material for: ﻿A new species of Gracixalus (Anura, Rhacophoridae) from northwestern Vietnam
Source: Zookeys. 2023 Mar 10;1153:15–35. doi: 10.3897/zookeys.1153.93566 (PMC10208806; doi:10.3897/zookeys.1153.93566)
Supplement: XML Treatment for Gracixalus truongi [file zookeys.1153.93566-treatment1.xml]

<!DOCTYPE tp:taxon-treatment
  PUBLIC "-//TaxonX//DTD Taxonomic Treatment Publishing DTD v0 20100105//EN" "tax-treatment-NSO.dtd">
<tp:taxon-treatment xmlns:tp="http://www.plazi.org/taxpub"><tp:treatment-meta><kwd-group><label>Taxon classification</label><kwd>
                <named-content content-type="kingdom">Animalia</named-content>
              </kwd><kwd>
                <named-content content-type="order">Anura</named-content>
              </kwd><kwd>
                <named-content content-type="family">Rhacophoridae</named-content>
              </kwd></kwd-group><mixed-citation publication-type="journal"><person-group><name><surname>Tran</surname><given-names>Tung Thanh</given-names></name><name><surname>Pham</surname><given-names>Anh Van</given-names></name><name><surname>Le</surname><given-names>Minh Duc</given-names></name><name><surname>Nguyen</surname><given-names>Nam Hai</given-names></name><name><surname>Ziegler</surname><given-names>Thomas</given-names></name><name><surname>Pham</surname><given-names>Cuong The</given-names></name></person-group><article-title>﻿A new species of <italic><tp:taxon-name><tp:taxon-name-part taxon-name-part-type="genus" reg="Gracixalus">Gracixalus</tp:taxon-name-part></tp:taxon-name></italic> (<tp:taxon-name><tp:taxon-name-part taxon-name-part-type="order">Anura</tp:taxon-name-part></tp:taxon-name>, <tp:taxon-name><tp:taxon-name-part taxon-name-part-type="family">Rhacophoridae</tp:taxon-name-part></tp:taxon-name>) from northwestern Vietnam</article-title><source>Zookeys</source><day>10</day><month>03</month><year>2023</year><volume>1153</volume><fpage>15</fpage><lpage>35</lpage><pub-id pub-id-type="doi">10.3897/zookeys.1153.93566</pub-id></mixed-citation></tp:treatment-meta><tp:nomenclature><label>﻿</label><tp:taxon-name>
              <object-id xmlns:xlink="http://www.w3.org/1999/xlink" content-type="arpha" xlink:type="simple">1BC4B995-9907-59A1-8E95-44ED8015E401</object-id>
              <tp:taxon-name-part taxon-name-part-type="genus" reg="Gracixalus">Gracixalus</tp:taxon-name-part>
              <tp:taxon-name-part taxon-name-part-type="species" reg="truongi">truongi</tp:taxon-name-part>
              <object-id xmlns:xlink="http://www.w3.org/1999/xlink" content-type="zoobank" xlink:type="simple">https://zoobank.org/2D02EBFB-DAC0-4297-A2EC-90CF183E68FF</object-id>
            </tp:taxon-name><tp:taxon-status xmlns:xlink="http://www.w3.org/1999/xlink" xlink:type="simple">sp. nov.</tp:taxon-status><xref ref-type="fig" rid="F3">Figs 3</xref><xref ref-type="fig" rid="F4">, 4</xref></tp:nomenclature><tp:treatment-sec sec-type="material" id="SECID0EECBG"><title>Material.</title><p><bold><italic>Holotype</italic></bold>: <abbrev xmlns:xlink="http://www.w3.org/1999/xlink" xlink:title="Institute of Ecology and Biological Resources" id="ABBRID0EPCBG" xlink:type="simple">IEBR</abbrev> A.5004 (Field number TN 2020.09), adult male, collected by N.H. Nguyen, H.N. Tran, H.Q. Nguyen on 11 November 2020 in the karst forest in Ta Ma Commune (<named-content xmlns:xlink="http://www.w3.org/1999/xlink" content-type="dwc:verbatimCoordinates" xlink:type="simple"><named-content content-type="geo-json" specific-use="{&#34;type&#34;:&#34;Point&#34;,&#34;coordinates&#34;:[103.543528,21.676667]}" id="NCID0EWCBG" xlink:type="simple">21°40'36.0"N, 103°31'96.7"E</named-content></named-content>, at an elevation of 1,164 m asl.), Tuan Giao District, Dien Bien Province, Vietnam. <bold><italic>Paratypes</italic></bold>: <abbrev xmlns:xlink="http://www.w3.org/1999/xlink" xlink:title="Institute of Ecology and Biological Resources" id="ABBRID0E5CBG" xlink:type="simple">IEBR</abbrev> A.5005 (Field number TN 2020.08), adult female, collected on 11 November 2020 (the same data as the holotype); <abbrev xmlns:xlink="http://www.w3.org/1999/xlink" xlink:title="Institute of Ecology and Biological Resources" id="ABBRID0ECDBG" xlink:type="simple">IEBR</abbrev> A.5006 (Field number ĐB 2021.7), adult male, collected by H. Q. Nguyen &amp; T. Q. Phan, on 30 December 2021, in Tuan Giao District, Dien Bien Province, Vietnam; ZVNU 09 (Field numbers Co9.16.24) and ZVNU 10 (Field Co9.16.36), two females, collected by A. V. Pham, N. B. Sung, L. M. Ha, T. Q. L. Hoang, and Q. T. Bui on 3 September 2016, in Long He Village (<named-content xmlns:xlink="http://www.w3.org/1999/xlink" content-type="dwc:verbatimCoordinates" xlink:type="simple"><named-content content-type="geo-json" specific-use="{&#34;type&#34;:&#34;Point&#34;,&#34;coordinates&#34;:[103.478194,21.404028]}" id="NCID0EJDBG" xlink:type="simple">21°24'14.5"N, 103°28'41.5"E</named-content></named-content>, at an elevation of 1,110 m asl.), Long He Commune, Thuan Chau District, Son La Province, Vietnam.</p></tp:treatment-sec><tp:treatment-sec sec-type="diagnosis" id="SECID0EODBG"><title>Diagnosis.</title><p>The new species is assigned to the genus <italic><tp:taxon-name><tp:taxon-name-part taxon-name-part-type="genus" reg="Gracixalus">Gracixalus</tp:taxon-name-part></tp:taxon-name></italic> based on molecular phylogenetic analyses and the following morphological characters: the presence of intercalary cartilage between terminal and penultimate phalanges of digits, tips of digits expanded into large discs bearing circum-marginal grooves, the vomerine teeth being absent, horizontal pupil, tibia ~ 4–5× longer than wide, translucent skin, inner (first and second) and outer (third and fourth) fingers not opposable, and dorsum with an inversed Y-shaped dark brown marking (<xref ref-type="bibr" rid="B9">Fei et al. 2009</xref>; <xref ref-type="bibr" rid="B28">Rowley et al. 2011</xref>, <xref ref-type="bibr" rid="B30">2020</xref>; <xref ref-type="bibr" rid="B5">Chen et al. 2018</xref>; <xref ref-type="bibr" rid="B39">Yu et al. 2019</xref>; <xref ref-type="bibr" rid="B16">Le et al. 2021</xref>).</p><p><italic><tp:taxon-name><tp:taxon-name-part taxon-name-part-type="genus" reg="Gracixalus">Gracixalus</tp:taxon-name-part><tp:taxon-name-part taxon-name-part-type="species" reg="truongi">truongi</tp:taxon-name-part></tp:taxon-name></italic> sp. nov. is distinguishable from its congeners by a combination of the following morphological characters: (1) size relatively small, <abbrev xmlns:xlink="http://www.w3.org/1999/xlink" xlink:title="snout-vent length" id="ABBRID0EAFBG" xlink:type="simple">SVL</abbrev> 32.2–33.1 mm in males, 37.6–39.3 mm in females; (2) head slightly wider than long; (3) vomerine teeth absent; (4) snout round and long <abbrev xmlns:xlink="http://www.w3.org/1999/xlink" xlink:title="rostral length (from anterior corner of orbit to tip of snout)" id="ABBRID0EEFBG" xlink:type="simple">RL</abbrev>/<abbrev xmlns:xlink="http://www.w3.org/1999/xlink" xlink:title="snout-vent length" id="ABBRID0EIFBG" xlink:type="simple">SVL</abbrev> 0.17–0.19 in males, 0.16–0.17 in females; (5) spines on upper eyelid absent; (6) supratympanic fold distinct; (7) tympanum distinct; (8) dorsal skin smooth; (9) throat skin smooth and venter skin granular; (10) tibiotarsal projection absent; (11) webbing of fingers rudimentary, toes with moderately developed webbing; (12) dorsum moss-green, with an inverse Y-shaped dark green marking extended from interorbital region to posterior region of dorsum; (13) external vocal sac absent in males; (14) males with a nuptial pad on finger I.</p><fig id="F3" position="float" orientation="portrait"><object-id xmlns:xlink="http://www.w3.org/1999/xlink" content-type="doi" xlink:type="simple">10.3897/zookeys.1153.93566.figure3</object-id><object-id xmlns:xlink="http://www.w3.org/1999/xlink" content-type="arpha" xlink:type="simple">E9721C11-23C9-5D24-9864-DB7BB8F219ED</object-id><label>Figure 3.</label><caption><p><italic><tp:taxon-name><tp:taxon-name-part taxon-name-part-type="genus" reg="Gracixalus">Gracixalus</tp:taxon-name-part><tp:taxon-name-part taxon-name-part-type="species" reg="truongi">truongi</tp:taxon-name-part></tp:taxon-name></italic> sp. nov., holotype (<abbrev xmlns:xlink="http://www.w3.org/1999/xlink" xlink:title="Institute of Ecology and Biological Resources" id="ABBRID0E6FBG" xlink:type="simple">IEBR</abbrev> A.5004), male, in life <bold>A</bold> dorsolateral view <bold>B</bold> ventral view.</p></caption><graphic xmlns:xlink="http://www.w3.org/1999/xlink" xlink:href="zookeys-1153-015_article-93566__-g003.jpg" position="float" orientation="portrait" xlink:type="simple" id="oo_822822.jpg"><uri content-type="original_file" xlink:type="simple">https://binary.pensoft.net/fig/822822</uri></graphic></fig></tp:treatment-sec><tp:treatment-sec sec-type="description" id="SECID0EMGBG"><title>Description of holotype</title><p><bold>(male). <italic>Size</italic></bold> small (<abbrev xmlns:xlink="http://www.w3.org/1999/xlink" xlink:title="snout-vent length" id="ABBRID0EWGBG" xlink:type="simple">SVL</abbrev> 33.1 mm), body robust, dorsoventrally compressed. Head slightly wider than long (<abbrev xmlns:xlink="http://www.w3.org/1999/xlink" xlink:title="head length" id="ABBRID0E1GBG" xlink:type="simple">HL</abbrev> 10.6 mm, <abbrev xmlns:xlink="http://www.w3.org/1999/xlink" xlink:title="maximum head width (at rictus)" id="ABBRID0E5GBG" xlink:type="simple">HW</abbrev> 11.8 mm); snout round anteriorly in dorsal view, projecting beyond margin of the lower jaw; nostril round, without a lateral flap of skin, closer to tip of snout than to eye (<abbrev xmlns:xlink="http://www.w3.org/1999/xlink" xlink:title="distance from nostril to the tip of snout" id="ABBRID0ECHBG" xlink:type="simple">NS</abbrev> 3.0 mm, <abbrev xmlns:xlink="http://www.w3.org/1999/xlink" xlink:title="distance from anterior corner of the eye to the nostril" id="ABBRID0EGHBG" xlink:type="simple">EN</abbrev> 3.2 mm); canthus rostralis distinct and round; loreal region oblique and concave; rostral length greater than eye diameter (<abbrev xmlns:xlink="http://www.w3.org/1999/xlink" xlink:title="rostral length (from anterior corner of orbit to tip of snout)" id="ABBRID0EKHBG" xlink:type="simple">RL</abbrev> 4.8 mm, <abbrev xmlns:xlink="http://www.w3.org/1999/xlink" xlink:title="eye diameter" id="ABBRID0EOHBG" xlink:type="simple">ED</abbrev> 4.5 mm); canthus rostralis round, loreal region oblique, concave; interorbital region flat, interorbital distance wider than internarial distance and upper eyelid width (<abbrev xmlns:xlink="http://www.w3.org/1999/xlink" xlink:title="interorbital distance" id="ABBRID0ESHBG" xlink:type="simple">IOD</abbrev> 3.9 mm, IND 3.7 mm, <abbrev xmlns:xlink="http://www.w3.org/1999/xlink" xlink:title="maximum width of upper eyelid" id="ABBRID0EWHBG" xlink:type="simple">UEW</abbrev> 2.8 mm); distance between anterior corner of eyes (<abbrev xmlns:xlink="http://www.w3.org/1999/xlink" xlink:title="distance between anterior corner of eyes" id="ABBRID0E1HBG" xlink:type="simple">DAE</abbrev> 6.1 mm) ~ 57% distance between posterior corner of eyes (<abbrev xmlns:xlink="http://www.w3.org/1999/xlink" xlink:title="distance between posterior corner of eyes" id="ABBRID0E5HBG" xlink:type="simple">DPE</abbrev> 10.7 mm); pupil oval, horizontal; tympanum distinct (<abbrev xmlns:xlink="http://www.w3.org/1999/xlink" xlink:title="tympanum diameter" id="ABBRID0ECIBG" xlink:type="simple">TYD</abbrev> 2.2 mm), round, half of the eye diameter but greater than tympanum-eye distance (<abbrev xmlns:xlink="http://www.w3.org/1999/xlink" xlink:title="distance from anterior margin of tympanum to posterior corner of the eye" id="ABBRID0EGIBG" xlink:type="simple">TYE</abbrev> 1.5 mm); vomerine teeth absent; choanae small, oval; tongue cordate, deeply notched posteriorly; external vocal sacs absent.</p><p><bold><italic>Forelimbs</italic></bold> robust; forearm and hand relative long (<abbrev xmlns:xlink="http://www.w3.org/1999/xlink" xlink:title="forelimb length" id="ABBRID0EWIBG" xlink:type="simple">UAL</abbrev>/<abbrev xmlns:xlink="http://www.w3.org/1999/xlink" xlink:title="snout-vent length" id="ABBRID0E1IBG" xlink:type="simple">SVL</abbrev> 0.16), hand longer than forearm (<abbrev xmlns:xlink="http://www.w3.org/1999/xlink" xlink:title="hand length" id="ABBRID0E5IBG" xlink:type="simple">FAL</abbrev>/<abbrev xmlns:xlink="http://www.w3.org/1999/xlink" xlink:title="snout-vent length" id="ABBRID0ECJBG" xlink:type="simple">SVL</abbrev> 0.45); relative finger lengths: I&lt;II&lt;IV&lt;III; fingers webbing rudimentary; dermal ridge on sides of fingers absent; tips of all fingers with well-developed discs with distinct circum-marginal grooves, discs relatively wide compared to width of finger (<abbrev xmlns:xlink="http://www.w3.org/1999/xlink" xlink:title="width of discs of fingers III" id="ABBRID0EGJBG" xlink:type="simple">fd3</abbrev>/<abbrev xmlns:xlink="http://www.w3.org/1999/xlink" xlink:title="width of fingers III" id="ABBRID0EKJBG" xlink:type="simple">fw3</abbrev> 1.9/1.2 mm), disc of finger III smaller than tympanum diameter; subarticular tubercles markedly elevated and prominent, round, one each on fingers I and II, two on fingers III and IV; nuptial pads prominent, oval; outer palmar tubercle divided into two.</p><p><bold><italic>Hindlimbs</italic></bold> long (<abbrev xmlns:xlink="http://www.w3.org/1999/xlink" xlink:title="tibia length" id="ABBRID0E1JBG" xlink:type="simple">TbL</abbrev>/<abbrev xmlns:xlink="http://www.w3.org/1999/xlink" xlink:title="snout-vent length" id="ABBRID0E5JBG" xlink:type="simple">SVL</abbrev> 0.47, <abbrev xmlns:xlink="http://www.w3.org/1999/xlink" xlink:title="foot length" id="ABBRID0ECKBG" xlink:type="simple">FoL</abbrev>/<abbrev xmlns:xlink="http://www.w3.org/1999/xlink" xlink:title="snout-vent length" id="ABBRID0EGKBG" xlink:type="simple">SVL</abbrev> 0.63); heels overlapping when held at right angles to the body; tibia length ~ 4× greater than tibia width (<abbrev xmlns:xlink="http://www.w3.org/1999/xlink" xlink:title="tibia length" id="ABBRID0EKKBG" xlink:type="simple">TbL</abbrev>/<abbrev xmlns:xlink="http://www.w3.org/1999/xlink" xlink:title="tibia width" id="ABBRID0EOKBG" xlink:type="simple">TbW</abbrev> 4.31), longer than thigh (<abbrev xmlns:xlink="http://www.w3.org/1999/xlink" xlink:title="femur length" id="ABBRID0ESKBG" xlink:type="simple">FeL</abbrev> 15.1 mm) but shorter than foot length (<abbrev xmlns:xlink="http://www.w3.org/1999/xlink" xlink:title="foot length" id="ABBRID0EWKBG" xlink:type="simple">FoL</abbrev> 20.8 mm); relative length of toes: I&lt;II&lt;III&lt;V&lt;IV; tips of all toes with well-developed discs with distinct circum-marginal grooves, discs slightly smaller than those of fingers; webbing formula I1–11/2II3/4–2III1–21/4IV2–1V; subarticular tubercles distinct, blunt, round: one on toes I and II, two on toes III and V, and three on toe IV; inner metatarsal tubercle small (<abbrev xmlns:xlink="http://www.w3.org/1999/xlink" xlink:title="inner metatarsal tubercle length" id="ABBRID0E1KBG" xlink:type="simple">IMT</abbrev> 1.3 mm); dermal ridge along outer side of tibia and tarsal fold absent; outer metatarsal and supernumerary tubercles absent; pointed projection at tibiotarsal articulation absent; tibio-tarsal articulation reaching between eye and nostril.</p><p><bold><italic>Skin texture</italic></bold>: dorsal surface of head and body smooth; posterior part of tympanum, flank and lateral sides of limbs with small, flattened granules; spinules on upper eyelid absent; supratympanic fold distinct, extending from eye to angle of jaw; dorsolateral folds absent; throat and chest smooth, belly and ventral surface of thigh granular; dermal appendage at vent absent.</p><p><bold><italic>Coloration in life</italic></bold>: background of dorsal surface of head, body and limbs moss-green with grey marking; with an inverse Y-shaped dark green marking, starting at the interorbital region, bifurcating into two branches on the shoulder, extending posteriorly; lateral side of body, dorsal surface of arms and limbs moss-green with dark green transverse bars; throat and chest white with dark brown marbling; belly immaculate white.</p><p><bold><italic>Coloration in preservative</italic></bold>: Snout and dorsum grey with a dark brown pattern forming an inverse Y marking, notably a triangular pattern between eyes bifurcating into two bands continuing posteriorly; a dark pattern running from above cloaca forward to the middle of the back; lateral side of head and flank grey with dark spots; tympanum light brown; forelimb, dorsal surface of thigh, tibia and foot grey with some darker bands, posterior part of thigh below the vent yellowish brown with small white spots; throat and chest with dark brown marbling; belly immaculate cream to white; ventral part of forelimbs white; ventral surface of thighs white to grey; webbing grey.</p></tp:treatment-sec><tp:treatment-sec sec-type="variation" id="SECID0E3LBG"><title>Variation.</title><p>Measurements and morphological characters of the type series are provided in Table <xref ref-type="table" rid="T2">2</xref> and photographs of the paratypes in life are presented in Fig. <xref ref-type="fig" rid="F4">4</xref>. Males are smaller than females (<abbrev xmlns:xlink="http://www.w3.org/1999/xlink" xlink:title="snout-vent length" id="ABBRID0EKMBG" xlink:type="simple">SVL</abbrev> 32.2–33.1 mm in males vs. 37.6–39.3 mm in females). The male specimens have a nuptial pad on finger I. The females contained yellowish cream eggs.</p><fig id="F4" position="float" orientation="portrait"><object-id xmlns:xlink="http://www.w3.org/1999/xlink" content-type="doi" xlink:type="simple">10.3897/zookeys.1153.93566.figure4</object-id><object-id xmlns:xlink="http://www.w3.org/1999/xlink" content-type="arpha" xlink:type="simple">32AB4F7A-8816-599E-B8A3-603C6FDEB621</object-id><label>Figure 4.</label><caption><p><italic><tp:taxon-name><tp:taxon-name-part taxon-name-part-type="genus" reg="Gracixalus">Gracixalus</tp:taxon-name-part><tp:taxon-name-part taxon-name-part-type="species" reg="truongi">truongi</tp:taxon-name-part></tp:taxon-name></italic> sp. nov., dorsolateral view of paratypes in life <bold>A</bold> female (<abbrev xmlns:xlink="http://www.w3.org/1999/xlink" xlink:title="Institute of Ecology and Biological Resources" id="ABBRID0EDNBG" xlink:type="simple">IEBR</abbrev> A.5005) from Dien Bien Province <bold>B</bold> female (ZVNU 09) from Son La Province.</p></caption><graphic xmlns:xlink="http://www.w3.org/1999/xlink" xlink:href="zookeys-1153-015_article-93566__-g004.jpg" position="float" orientation="portrait" xlink:type="simple" id="oo_822823.jpg"><uri content-type="original_file" xlink:type="simple">https://binary.pensoft.net/fig/822823</uri></graphic></fig><table-wrap id="T2" position="float" orientation="portrait"><label>Table 2.</label><caption><p>Measurements (in mm) of the type series of <italic><tp:taxon-name><tp:taxon-name-part taxon-name-part-type="genus" reg="Gracixalus">Gracixalus</tp:taxon-name-part><tp:taxon-name-part taxon-name-part-type="species" reg="truongi">truongi</tp:taxon-name-part></tp:taxon-name></italic> sp. nov.</p></caption><table id="TID0EBBBI" rules="all"><tbody><tr><th rowspan="3" colspan="1"/><th rowspan="1" colspan="3">Males</th><th rowspan="1" colspan="4">Females</th></tr><tr><th rowspan="1" colspan="1">Holotype</th><th rowspan="1" colspan="1">Paratype</th><th rowspan="1" colspan="1"/><th rowspan="1" colspan="1">Paratype</th><th rowspan="1" colspan="1">Paratype</th><th rowspan="1" colspan="1">Paratype</th><th rowspan="1" colspan="1"/></tr><tr><th rowspan="1" colspan="1"><abbrev xmlns:xlink="http://www.w3.org/1999/xlink" xlink:title="Institute of Ecology and Biological Resources" id="ABBRID0ELPBG" xlink:type="simple">IEBR</abbrev> A.5004</th><th rowspan="1" colspan="1"><abbrev xmlns:xlink="http://www.w3.org/1999/xlink" xlink:title="Institute of Ecology and Biological Resources" id="ABBRID0ETPBG" xlink:type="simple">IEBR</abbrev> A.5006</th><th rowspan="1" colspan="1">Min – Max</th><th rowspan="1" colspan="1"><abbrev xmlns:xlink="http://www.w3.org/1999/xlink" xlink:title="Institute of Ecology and Biological Resources" id="ABBRID0E5PBG" xlink:type="simple">IEBR</abbrev> A.5005</th><th rowspan="1" colspan="1">ZVNU 09</th><th rowspan="1" colspan="1">ZVNU 10</th><th rowspan="1" colspan="1">Min – Max</th></tr><tr><td rowspan="1" colspan="1">
                      <abbrev xmlns:xlink="http://www.w3.org/1999/xlink" xlink:title="snout-vent length" id="ABBRID0EQQBG" xlink:type="simple">SVL</abbrev>
                    </td><td rowspan="1" colspan="1">33.1</td><td rowspan="1" colspan="1">32.2</td><td rowspan="1" colspan="1">32.2–33.1</td><td rowspan="1" colspan="1">37.8</td><td rowspan="1" colspan="1">37.6</td><td rowspan="1" colspan="1">39.3</td><td rowspan="1" colspan="1">37.6–39.3</td></tr><tr><td rowspan="1" colspan="1">
                      <abbrev xmlns:xlink="http://www.w3.org/1999/xlink" xlink:title="maximum head width (at rictus)" id="ABBRID0EORBG" xlink:type="simple">HW</abbrev>
                    </td><td rowspan="1" colspan="1">11.8</td><td rowspan="1" colspan="1">13.0</td><td rowspan="1" colspan="1">11.8–13.0</td><td rowspan="1" colspan="1">14.6</td><td rowspan="1" colspan="1">14.6</td><td rowspan="1" colspan="1">14.8</td><td rowspan="1" colspan="1">14.6–14.8</td></tr><tr><td rowspan="1" colspan="1">
                      <abbrev xmlns:xlink="http://www.w3.org/1999/xlink" xlink:title="head length" id="ABBRID0EMSBG" xlink:type="simple">HL</abbrev>
                    </td><td rowspan="1" colspan="1">10.6</td><td rowspan="1" colspan="1">12.8</td><td rowspan="1" colspan="1">10.6–12.8</td><td rowspan="1" colspan="1">13.9</td><td rowspan="1" colspan="1">14.2</td><td rowspan="1" colspan="1">14.5</td><td rowspan="1" colspan="1">13.9–14.5</td></tr><tr><td rowspan="1" colspan="1">
                      <abbrev xmlns:xlink="http://www.w3.org/1999/xlink" xlink:title="distance from the back of mandible to the nostril" id="ABBRID0EKTBG" xlink:type="simple">MN</abbrev>
                    </td><td rowspan="1" colspan="1">9.5</td><td rowspan="1" colspan="1">10.8</td><td rowspan="1" colspan="1">9.5–10.8</td><td rowspan="1" colspan="1">11.9</td><td rowspan="1" colspan="1">12.1</td><td rowspan="1" colspan="1">12.9</td><td rowspan="1" colspan="1">11.9–12.9</td></tr><tr><td rowspan="1" colspan="1">
                      <abbrev xmlns:xlink="http://www.w3.org/1999/xlink" xlink:title="distance between angle of jaws and anterior corner of the eye" id="ABBRID0EIUBG" xlink:type="simple">MFE</abbrev>
                    </td><td rowspan="1" colspan="1">7.4</td><td rowspan="1" colspan="1">8.2</td><td rowspan="1" colspan="1">7.4–8.2</td><td rowspan="1" colspan="1">9.3</td><td rowspan="1" colspan="1">9.2</td><td rowspan="1" colspan="1">9.9</td><td rowspan="1" colspan="1">9.2–9.9</td></tr><tr><td rowspan="1" colspan="1">
                      <abbrev xmlns:xlink="http://www.w3.org/1999/xlink" xlink:title="distance between angle of jaws and posterior corner of the eye" id="ABBRID0EGVBG" xlink:type="simple">MBE</abbrev>
                    </td><td rowspan="1" colspan="1">4.1</td><td rowspan="1" colspan="1">5.0</td><td rowspan="1" colspan="1">4.1–5.0</td><td rowspan="1" colspan="1">4.9</td><td rowspan="1" colspan="1">5.1</td><td rowspan="1" colspan="1">5.5</td><td rowspan="1" colspan="1">4.9–5.5</td></tr><tr><td rowspan="1" colspan="1">
                      <abbrev xmlns:xlink="http://www.w3.org/1999/xlink" xlink:title="rostral length (from anterior corner of orbit to tip of snout)" id="ABBRID0EEWBG" xlink:type="simple">RL</abbrev>
                    </td><td rowspan="1" colspan="1">6.2</td><td rowspan="1" colspan="1">5.6</td><td rowspan="1" colspan="1">5.6–6.2</td><td rowspan="1" colspan="1">6.5</td><td rowspan="1" colspan="1">6.0</td><td rowspan="1" colspan="1">6.2</td><td rowspan="1" colspan="1">6.0–6.5</td></tr><tr><td rowspan="1" colspan="1">
                      <abbrev xmlns:xlink="http://www.w3.org/1999/xlink" xlink:title="eye diameter" id="ABBRID0ECXBG" xlink:type="simple">ED</abbrev>
                    </td><td rowspan="1" colspan="1">4.5</td><td rowspan="1" colspan="1">5.1</td><td rowspan="1" colspan="1">4.5–5.1</td><td rowspan="1" colspan="1">5.1</td><td rowspan="1" colspan="1">5.1</td><td rowspan="1" colspan="1">5.3</td><td rowspan="1" colspan="1">5.1–5.3</td></tr><tr><td rowspan="1" colspan="1">
                      <abbrev xmlns:xlink="http://www.w3.org/1999/xlink" xlink:title="maximum width of upper eyelid" id="ABBRID0EAYBG" xlink:type="simple">UEW</abbrev>
                    </td><td rowspan="1" colspan="1">2.8</td><td rowspan="1" colspan="1">3.2</td><td rowspan="1" colspan="1">2.8–3.2</td><td rowspan="1" colspan="1">3.7</td><td rowspan="1" colspan="1">3.5</td><td rowspan="1" colspan="1">3.9</td><td rowspan="1" colspan="1">3.5–3.9</td></tr><tr><td rowspan="1" colspan="1">IND</td><td rowspan="1" colspan="1">3.7</td><td rowspan="1" colspan="1">3.8</td><td rowspan="1" colspan="1">3.7–3.8</td><td rowspan="1" colspan="1">4.5</td><td rowspan="1" colspan="1">4.0</td><td rowspan="1" colspan="1">4.5</td><td rowspan="1" colspan="1">4.0–4.5</td></tr><tr><td rowspan="1" colspan="1">
                      <abbrev xmlns:xlink="http://www.w3.org/1999/xlink" xlink:title="interorbital distance" id="ABBRID0EXZBG" xlink:type="simple">IOD</abbrev>
                    </td><td rowspan="1" colspan="1">3.2</td><td rowspan="1" colspan="1">4.0</td><td rowspan="1" colspan="1">3.2–4.0</td><td rowspan="1" colspan="1">4.1</td><td rowspan="1" colspan="1">5.1</td><td rowspan="1" colspan="1">5.2</td><td rowspan="1" colspan="1">4.1–5.2</td></tr><tr><td rowspan="1" colspan="1">
                      <abbrev xmlns:xlink="http://www.w3.org/1999/xlink" xlink:title="distance between anterior corner of eyes" id="ABBRID0EV1BG" xlink:type="simple">DAE</abbrev>
                    </td><td rowspan="1" colspan="1">6.1</td><td rowspan="1" colspan="1">6.2</td><td rowspan="1" colspan="1">6.1–6.2</td><td rowspan="1" colspan="1">6.7</td><td rowspan="1" colspan="1">6.8</td><td rowspan="1" colspan="1">7.4</td><td rowspan="1" colspan="1">6.7–7.4</td></tr><tr><td rowspan="1" colspan="1">
                      <abbrev xmlns:xlink="http://www.w3.org/1999/xlink" xlink:title="distance between posterior corner of eyes" id="ABBRID0ET2BG" xlink:type="simple">DPE</abbrev>
                    </td><td rowspan="1" colspan="1">10.7</td><td rowspan="1" colspan="1">10.8</td><td rowspan="1" colspan="1">10.7–10.8</td><td rowspan="1" colspan="1">12.1</td><td rowspan="1" colspan="1">11.8</td><td rowspan="1" colspan="1">12.4</td><td rowspan="1" colspan="1">11.8–12.4</td></tr><tr><td rowspan="1" colspan="1">
                      <abbrev xmlns:xlink="http://www.w3.org/1999/xlink" xlink:title="distance from nostril to the tip of snout" id="ABBRID0ER3BG" xlink:type="simple">NS</abbrev>
                    </td><td rowspan="1" colspan="1">3.0</td><td rowspan="1" colspan="1">2.6</td><td rowspan="1" colspan="1">2.6–3.0</td><td rowspan="1" colspan="1">3.0</td><td rowspan="1" colspan="1">2.8</td><td rowspan="1" colspan="1">2.9</td><td rowspan="1" colspan="1">2.8–3.0</td></tr><tr><td rowspan="1" colspan="1">
                      <abbrev xmlns:xlink="http://www.w3.org/1999/xlink" xlink:title="distance from anterior corner of the eye to the nostril" id="ABBRID0EP4BG" xlink:type="simple">EN</abbrev>
                    </td><td rowspan="1" colspan="1">3.2</td><td rowspan="1" colspan="1">3.0</td><td rowspan="1" colspan="1">3.0–3.2</td><td rowspan="1" colspan="1">3.5</td><td rowspan="1" colspan="1">3.2</td><td rowspan="1" colspan="1">3.3</td><td rowspan="1" colspan="1">3.2–3.5</td></tr><tr><td rowspan="1" colspan="1">
                      <abbrev xmlns:xlink="http://www.w3.org/1999/xlink" xlink:title="tympanum diameter" id="ABBRID0EN5BG" xlink:type="simple">TYD</abbrev>
                    </td><td rowspan="1" colspan="1">2.2</td><td rowspan="1" colspan="1">2.3</td><td rowspan="1" colspan="1">2.2–2.3</td><td rowspan="1" colspan="1">2.7</td><td rowspan="1" colspan="1">2.5</td><td rowspan="1" colspan="1">2.7</td><td rowspan="1" colspan="1">2.5–2.7</td></tr><tr><td rowspan="1" colspan="1">
                      <abbrev xmlns:xlink="http://www.w3.org/1999/xlink" xlink:title="distance from anterior margin of tympanum to posterior corner of the eye" id="ABBRID0EL6BG" xlink:type="simple">TYE</abbrev>
                    </td><td rowspan="1" colspan="1">1.5</td><td rowspan="1" colspan="1">1.5</td><td rowspan="1" colspan="1">1.5–1.5</td><td rowspan="1" colspan="1">1.7</td><td rowspan="1" colspan="1">1.7</td><td rowspan="1" colspan="1">1.9</td><td rowspan="1" colspan="1">1.7–1.9</td></tr><tr><td rowspan="1" colspan="1">
                      <abbrev xmlns:xlink="http://www.w3.org/1999/xlink" xlink:title="forelimb length" id="ABBRID0EKAAI" xlink:type="simple">UAL</abbrev>
                    </td><td rowspan="1" colspan="1">5.4</td><td rowspan="1" colspan="1">6.1</td><td rowspan="1" colspan="1">5.4–6.1</td><td rowspan="1" colspan="1">6.3</td><td rowspan="1" colspan="1">6.2</td><td rowspan="1" colspan="1">6.3</td><td rowspan="1" colspan="1">6.2–6.3</td></tr><tr><td rowspan="1" colspan="1">
                      <abbrev xmlns:xlink="http://www.w3.org/1999/xlink" xlink:title="hand length" id="ABBRID0EIBAI" xlink:type="simple">FAL</abbrev>
                    </td><td rowspan="1" colspan="1">14.9</td><td rowspan="1" colspan="1">16.0</td><td rowspan="1" colspan="1">14.9–16.0</td><td rowspan="1" colspan="1">17.8</td><td rowspan="1" colspan="1">18.0</td><td rowspan="1" colspan="1">20.3</td><td rowspan="1" colspan="1">17.8–20.3</td></tr><tr><td rowspan="1" colspan="1">
                      <abbrev xmlns:xlink="http://www.w3.org/1999/xlink" xlink:title="nuptial pad length" id="ABBRID0EGCAI" xlink:type="simple">NPL</abbrev>
                    </td><td rowspan="1" colspan="1">2.2</td><td rowspan="1" colspan="1">1.9</td><td rowspan="1" colspan="1">1.9–2.2</td><td rowspan="1" colspan="1"/><td rowspan="1" colspan="1"/><td rowspan="1" colspan="1"/><td rowspan="1" colspan="1"/></tr><tr><td rowspan="1" colspan="1">
                      <abbrev xmlns:xlink="http://www.w3.org/1999/xlink" xlink:title="third finger length" id="ABBRID0EEDAI" xlink:type="simple">TFL</abbrev>
                    </td><td rowspan="1" colspan="1">8.3</td><td rowspan="1" colspan="1">8.9</td><td rowspan="1" colspan="1">8.3–8.9</td><td rowspan="1" colspan="1">8.9</td><td rowspan="1" colspan="1">8.9</td><td rowspan="1" colspan="1">10.2</td><td rowspan="1" colspan="1">8.9–10.2</td></tr><tr><td rowspan="1" colspan="1">
                      <abbrev xmlns:xlink="http://www.w3.org/1999/xlink" xlink:title="width of discs of fingers III" id="ABBRID0ECEAI" xlink:type="simple">fd3</abbrev>
                    </td><td rowspan="1" colspan="1">1.9</td><td rowspan="1" colspan="1">1.7</td><td rowspan="1" colspan="1">1.7–1.9</td><td rowspan="1" colspan="1">2.0</td><td rowspan="1" colspan="1">1.8</td><td rowspan="1" colspan="1">1.9</td><td rowspan="1" colspan="1">1.8–2.0</td></tr><tr><td rowspan="1" colspan="1">
                      <abbrev xmlns:xlink="http://www.w3.org/1999/xlink" xlink:title="width of fingers III" id="ABBRID0EAFAI" xlink:type="simple">fw3</abbrev>
                    </td><td rowspan="1" colspan="1">1.2</td><td rowspan="1" colspan="1">1.0</td><td rowspan="1" colspan="1">1.0–1.2</td><td rowspan="1" colspan="1">1.3</td><td rowspan="1" colspan="1">1.2</td><td rowspan="1" colspan="1">1.3</td><td rowspan="1" colspan="1">1.2–1.3</td></tr><tr><td rowspan="1" colspan="1">
                      <abbrev xmlns:xlink="http://www.w3.org/1999/xlink" xlink:title="femur length" id="ABBRID0E5FAI" xlink:type="simple">FeL</abbrev>
                    </td><td rowspan="1" colspan="1">15.1</td><td rowspan="1" colspan="1">15.2</td><td rowspan="1" colspan="1">15.1–15.2</td><td rowspan="1" colspan="1">17.7</td><td rowspan="1" colspan="1">17.1</td><td rowspan="1" colspan="1">20.2</td><td rowspan="1" colspan="1">17.1–20.2</td></tr><tr><td rowspan="1" colspan="1">
                      <abbrev xmlns:xlink="http://www.w3.org/1999/xlink" xlink:title="tibia length" id="ABBRID0E3GAI" xlink:type="simple">TbL</abbrev>
                    </td><td rowspan="1" colspan="1">15.5</td><td rowspan="1" colspan="1">18.0</td><td rowspan="1" colspan="1">15.5–18.0</td><td rowspan="1" colspan="1">18.1</td><td rowspan="1" colspan="1">19.2</td><td rowspan="1" colspan="1">21.9</td><td rowspan="1" colspan="1">18.1–21.9</td></tr><tr><td rowspan="1" colspan="1">
                      <abbrev xmlns:xlink="http://www.w3.org/1999/xlink" xlink:title="tibia width" id="ABBRID0E1HAI" xlink:type="simple">TbW</abbrev>
                    </td><td rowspan="1" colspan="1">3.6</td><td rowspan="1" colspan="1">4.0</td><td rowspan="1" colspan="1">3.6–4.0</td><td rowspan="1" colspan="1">4.2</td><td rowspan="1" colspan="1">4.0</td><td rowspan="1" colspan="1">4.8</td><td rowspan="1" colspan="1">4.0–4.8</td></tr><tr><td rowspan="1" colspan="1">
                      <abbrev xmlns:xlink="http://www.w3.org/1999/xlink" xlink:title="foot length" id="ABBRID0EYIAI" xlink:type="simple">FoL</abbrev>
                    </td><td rowspan="1" colspan="1">20.8</td><td rowspan="1" colspan="1">23.2</td><td rowspan="1" colspan="1">20.8–23.2</td><td rowspan="1" colspan="1">24.2</td><td rowspan="1" colspan="1">25.1</td><td rowspan="1" colspan="1">28.3</td><td rowspan="1" colspan="1">24.2–28.3</td></tr><tr><td rowspan="1" colspan="1">
                      <abbrev xmlns:xlink="http://www.w3.org/1999/xlink" xlink:title="fourth toe length" id="ABBRID0EWJAI" xlink:type="simple">FTL</abbrev>
                    </td><td rowspan="1" colspan="1">12.6</td><td rowspan="1" colspan="1">13.0</td><td rowspan="1" colspan="1">12.6–13.0</td><td rowspan="1" colspan="1">14.8</td><td rowspan="1" colspan="1">15.4</td><td rowspan="1" colspan="1">16.7</td><td rowspan="1" colspan="1">14.8–16.7</td></tr><tr><td rowspan="1" colspan="1">
                      <abbrev xmlns:xlink="http://www.w3.org/1999/xlink" xlink:title="width of discs of toes IV" id="ABBRID0EUKAI" xlink:type="simple">td4</abbrev>
                    </td><td rowspan="1" colspan="1">1.8</td><td rowspan="1" colspan="1">1.6</td><td rowspan="1" colspan="1">1.6–1.8</td><td rowspan="1" colspan="1">1.9</td><td rowspan="1" colspan="1">1.7</td><td rowspan="1" colspan="1">1.8</td><td rowspan="1" colspan="1">1.7–1.9</td></tr><tr><td rowspan="1" colspan="1">
                      <abbrev xmlns:xlink="http://www.w3.org/1999/xlink" xlink:title="width of toes IV" id="ABBRID0ESLAI" xlink:type="simple">tw4</abbrev>
                    </td><td rowspan="1" colspan="1">1.2</td><td rowspan="1" colspan="1">1.2</td><td rowspan="1" colspan="1">1.2–1.2</td><td rowspan="1" colspan="1">1.2</td><td rowspan="1" colspan="1">1.2</td><td rowspan="1" colspan="1">1.2</td><td rowspan="1" colspan="1">1.2–1.2</td></tr><tr><td rowspan="1" colspan="1">
                      <abbrev xmlns:xlink="http://www.w3.org/1999/xlink" xlink:title="inner metatarsal tubercle length" id="ABBRID0EQMAI" xlink:type="simple">IMT</abbrev>
                    </td><td rowspan="1" colspan="1">1.6</td><td rowspan="1" colspan="1">2.0</td><td rowspan="1" colspan="1">1.6–2.0</td><td rowspan="1" colspan="1">2.0</td><td rowspan="1" colspan="1">1.9</td><td rowspan="1" colspan="1">2.1</td><td rowspan="1" colspan="1">1.9–2.1</td></tr><tr><td rowspan="1" colspan="1"><abbrev xmlns:xlink="http://www.w3.org/1999/xlink" xlink:title="rostral length (from anterior corner of orbit to tip of snout)" id="ABBRID0EONAI" xlink:type="simple">RL</abbrev>/<abbrev xmlns:xlink="http://www.w3.org/1999/xlink" xlink:title="snout-vent length" id="ABBRID0ESNAI" xlink:type="simple">SVL</abbrev></td><td rowspan="1" colspan="1">0.19</td><td rowspan="1" colspan="1">0.17</td><td rowspan="1" colspan="1">0.17–0.19</td><td rowspan="1" colspan="1">0.17</td><td rowspan="1" colspan="1">0.16</td><td rowspan="1" colspan="1">0.16</td><td rowspan="1" colspan="1">0.16–0.17</td></tr><tr><td rowspan="1" colspan="1"><abbrev xmlns:xlink="http://www.w3.org/1999/xlink" xlink:title="eye diameter" id="ABBRID0EPOAI" xlink:type="simple">ED</abbrev>/<abbrev xmlns:xlink="http://www.w3.org/1999/xlink" xlink:title="rostral length (from anterior corner of orbit to tip of snout)" id="ABBRID0ETOAI" xlink:type="simple">RL</abbrev></td><td rowspan="1" colspan="1">0.73</td><td rowspan="1" colspan="1">0.91</td><td rowspan="1" colspan="1">0.73–0.91</td><td rowspan="1" colspan="1">0.78</td><td rowspan="1" colspan="1">0.85</td><td rowspan="1" colspan="1">0.85</td><td rowspan="1" colspan="1">0.78–0.85</td></tr><tr><td rowspan="1" colspan="1"><abbrev xmlns:xlink="http://www.w3.org/1999/xlink" xlink:title="distance from anterior margin of tympanum to posterior corner of the eye" id="ABBRID0EQPAI" xlink:type="simple">TYE</abbrev>/<abbrev xmlns:xlink="http://www.w3.org/1999/xlink" xlink:title="tympanum diameter" id="ABBRID0EUPAI" xlink:type="simple">TYD</abbrev></td><td rowspan="1" colspan="1">0.68</td><td rowspan="1" colspan="1">0.65</td><td rowspan="1" colspan="1">0.65–0.68</td><td rowspan="1" colspan="1">0.63</td><td rowspan="1" colspan="1">0.68</td><td rowspan="1" colspan="1">0.70</td><td rowspan="1" colspan="1">0.63–0.70</td></tr><tr><td rowspan="1" colspan="1"><abbrev xmlns:xlink="http://www.w3.org/1999/xlink" xlink:title="forelimb length" id="ABBRID0ERQAI" xlink:type="simple">UAL</abbrev>/<abbrev xmlns:xlink="http://www.w3.org/1999/xlink" xlink:title="snout-vent length" id="ABBRID0EVQAI" xlink:type="simple">SVL</abbrev></td><td rowspan="1" colspan="1">0.16</td><td rowspan="1" colspan="1">0.19</td><td rowspan="1" colspan="1">0.16–0.19</td><td rowspan="1" colspan="1">0.17</td><td rowspan="1" colspan="1">0.16</td><td rowspan="1" colspan="1">0.16</td><td rowspan="1" colspan="1">0.16–0.17</td></tr><tr><td rowspan="1" colspan="1"><abbrev xmlns:xlink="http://www.w3.org/1999/xlink" xlink:title="hand length" id="ABBRID0ESRAI" xlink:type="simple">FAL</abbrev>/<abbrev xmlns:xlink="http://www.w3.org/1999/xlink" xlink:title="snout-vent length" id="ABBRID0EWRAI" xlink:type="simple">SVL</abbrev></td><td rowspan="1" colspan="1">0.45</td><td rowspan="1" colspan="1">0.50</td><td rowspan="1" colspan="1">0.45–0.50</td><td rowspan="1" colspan="1">0.47</td><td rowspan="1" colspan="1">0.48</td><td rowspan="1" colspan="1">0.52</td><td rowspan="1" colspan="1">0.47–0.52</td></tr><tr><td rowspan="1" colspan="1"><abbrev xmlns:xlink="http://www.w3.org/1999/xlink" xlink:title="tibia length" id="ABBRID0ETSAI" xlink:type="simple">TbL</abbrev>/<abbrev xmlns:xlink="http://www.w3.org/1999/xlink" xlink:title="tibia width" id="ABBRID0EXSAI" xlink:type="simple">TbW</abbrev></td><td rowspan="1" colspan="1">4.31</td><td rowspan="1" colspan="1">4.50</td><td rowspan="1" colspan="1">4.31–4.50</td><td rowspan="1" colspan="1">4.31</td><td rowspan="1" colspan="1">4.80</td><td rowspan="1" colspan="1">4.56</td><td rowspan="1" colspan="1">4.31–4.80</td></tr><tr><td rowspan="1" colspan="1"><abbrev xmlns:xlink="http://www.w3.org/1999/xlink" xlink:title="tibia length" id="ABBRID0EUTAI" xlink:type="simple">TbL</abbrev>/<abbrev xmlns:xlink="http://www.w3.org/1999/xlink" xlink:title="snout-vent length" id="ABBRID0EYTAI" xlink:type="simple">SVL</abbrev></td><td rowspan="1" colspan="1">0.47</td><td rowspan="1" colspan="1">0.56</td><td rowspan="1" colspan="1">0.47–0.56</td><td rowspan="1" colspan="1">0.48</td><td rowspan="1" colspan="1">0.51</td><td rowspan="1" colspan="1">0.56</td><td rowspan="1" colspan="1">0.48–0.56</td></tr><tr><td rowspan="1" colspan="1"><abbrev xmlns:xlink="http://www.w3.org/1999/xlink" xlink:title="foot length" id="ABBRID0EVUAI" xlink:type="simple">FoL</abbrev>/<abbrev xmlns:xlink="http://www.w3.org/1999/xlink" xlink:title="snout-vent length" id="ABBRID0EZUAI" xlink:type="simple">SVL</abbrev></td><td rowspan="1" colspan="1">0.63</td><td rowspan="1" colspan="1">0.72</td><td rowspan="1" colspan="1">0.63–0.72</td><td rowspan="1" colspan="1">0.64</td><td rowspan="1" colspan="1">0.67</td><td rowspan="1" colspan="1">0.72</td><td rowspan="1" colspan="1">0.64–0.72</td></tr><tr><td rowspan="1" colspan="1"><abbrev xmlns:xlink="http://www.w3.org/1999/xlink" xlink:title="width of discs of fingers III" id="ABBRID0EWVAI" xlink:type="simple">fd3</abbrev>/<abbrev xmlns:xlink="http://www.w3.org/1999/xlink" xlink:title="tympanum diameter" id="ABBRID0E1VAI" xlink:type="simple">TYD</abbrev></td><td rowspan="1" colspan="1">0.86</td><td rowspan="1" colspan="1">0.74</td><td rowspan="1" colspan="1">0.74–0.86</td><td rowspan="1" colspan="1">0.74</td><td rowspan="1" colspan="1">0.72</td><td rowspan="1" colspan="1">0.70</td><td rowspan="1" colspan="1">0.70–0.74</td></tr></tbody></table></table-wrap></tp:treatment-sec><tp:treatment-sec sec-type="etymology" id="SECID0ESWAI"><title>Etymology.</title><p>We name this new species in honor of our colleague, Prof. Dr. Truong Quang Nguyen from the Institute of Ecology and Biological Resources, Vietnam Academy of Science and Technology, in recognition of his great contributions to the herpetofaunal exploration of the Indochina region. We recommend “Truong’s Treefrog” as the common English name of the new species and the common name in Vietnamese “Nhái cây trường”.</p></tp:treatment-sec><tp:treatment-sec sec-type="Ecological notes" id="SECID0EXWAI"><title>Ecological notes.</title><p>The specimens were collected between 19:00 and 23:00 on a limestone cliff and on leaves, ~ 0.5–1.2 m above the ground. The surrounding habitat was secondary karst forest of medium and small hardwoods mixed with shrubs and vines. Air temperature was 13–18 °C and relative humidity was 65–80%. Other amphibian species found at the site were <italic><tp:taxon-name><tp:taxon-name-part taxon-name-part-type="genus" reg="Leptobrachella">Leptobrachella</tp:taxon-name-part></tp:taxon-name></italic> sp., <italic><tp:taxon-name><tp:taxon-name-part taxon-name-part-type="genus" reg="Kurixalus">Kurixalus</tp:taxon-name-part><tp:taxon-name-part taxon-name-part-type="species" reg="bisacculus">bisacculus</tp:taxon-name-part></tp:taxon-name></italic> (Taylor, 1962), <italic><tp:taxon-name><tp:taxon-name-part taxon-name-part-type="genus" reg="Polypedates">Polypedates</tp:taxon-name-part><tp:taxon-name-part taxon-name-part-type="species" reg="megacephalus">megacephalus</tp:taxon-name-part></tp:taxon-name></italic> Hallowell, 1861, and <italic><tp:taxon-name><tp:taxon-name-part taxon-name-part-type="genus" reg="Rhacophorus">Rhacophorus</tp:taxon-name-part><tp:taxon-name-part taxon-name-part-type="species" reg="orlovi">orlovi</tp:taxon-name-part></tp:taxon-name></italic> (Ziegler &amp; Köhler, 2001).</p></tp:treatment-sec><tp:treatment-sec sec-type="distribution" id="SECID0EFYAI"><title>Distribution.</title><p><italic><tp:taxon-name><tp:taxon-name-part taxon-name-part-type="genus" reg="Gracixalus">Gracixalus</tp:taxon-name-part><tp:taxon-name-part taxon-name-part-type="species" reg="truongi">truongi</tp:taxon-name-part></tp:taxon-name></italic> sp. nov. is currently known only from Dien Bien and Son La provinces, northwestern Vietnam (Fig. <xref ref-type="fig" rid="F5">5</xref>).</p><fig id="F5" position="float" orientation="portrait"><object-id xmlns:xlink="http://www.w3.org/1999/xlink" content-type="doi" xlink:type="simple">10.3897/zookeys.1153.93566.figure5</object-id><object-id xmlns:xlink="http://www.w3.org/1999/xlink" content-type="arpha" xlink:type="simple">0CAD691A-CEC9-58DD-88B3-87D56FE84E5C</object-id><label>Figure 5.</label><caption><p>Map showing the type locality of <italic><tp:taxon-name><tp:taxon-name-part taxon-name-part-type="genus" reg="Gracixalus">Gracixalus</tp:taxon-name-part><tp:taxon-name-part taxon-name-part-type="species" reg="truongi">truongi</tp:taxon-name-part></tp:taxon-name></italic> sp. nov. in Dien Bien Province (1) and the locality in Son La Province (2), Vietnam, where some of the paratypes were found.</p></caption><graphic xmlns:xlink="http://www.w3.org/1999/xlink" xlink:href="zookeys-1153-015_article-93566__-g005.jpg" position="float" orientation="portrait" xlink:type="simple" id="oo_822824.jpg"><uri content-type="original_file" xlink:type="simple">https://binary.pensoft.net/fig/822824</uri></graphic></fig></tp:treatment-sec><tp:treatment-sec sec-type="comparisons" id="SECID0ESZAI"><title>Comparisons.</title><p>We compared the new species with other members of the genus <italic><tp:taxon-name><tp:taxon-name-part taxon-name-part-type="genus" reg="Gracixalus">Gracixalus</tp:taxon-name-part></tp:taxon-name></italic> and data obtained from the literature (<xref ref-type="bibr" rid="B1">Boulenger 1893</xref>; <xref ref-type="bibr" rid="B2">Bourret 1937</xref>; <xref ref-type="bibr" rid="B13">Hu et al. 1978</xref>; <xref ref-type="bibr" rid="B38">Ye and Hu 1984</xref>; <xref ref-type="bibr" rid="B17">Matsui and Orlov 2004</xref>; <xref ref-type="bibr" rid="B21">Nguyen et al. 2008</xref>; <xref ref-type="bibr" rid="B28">Rowley et al. 2011</xref>, <xref ref-type="bibr" rid="B29">2014</xref>, <xref ref-type="bibr" rid="B30">2020</xref>; <xref ref-type="bibr" rid="B20">Mo et al. 2013</xref>; <xref ref-type="bibr" rid="B22">Nguyen et al. 2013</xref>; <xref ref-type="bibr" rid="B18">Matsui et al. 2015</xref>; <xref ref-type="bibr" rid="B19">Matsui et al. 2017</xref>; <xref ref-type="bibr" rid="B40">Zeng et al. 2017</xref>; <xref ref-type="bibr" rid="B5">Chen et al. 2018</xref>; <xref ref-type="bibr" rid="B37">Wang et al. 2018</xref>; <xref ref-type="bibr" rid="B39">Yu et al. 2019</xref>; <xref ref-type="bibr" rid="B16">Le et al. 2021</xref>) (Table <xref ref-type="table" rid="T3">3</xref>).</p><table-wrap id="T3" position="float" orientation="portrait"><label>Table 3.</label><caption><p>Morphological comparisons between <italic><tp:taxon-name><tp:taxon-name-part taxon-name-part-type="genus" reg="Gracixalus">Gracixalus</tp:taxon-name-part><tp:taxon-name-part taxon-name-part-type="species" reg="truongi">truongi</tp:taxon-name-part></tp:taxon-name></italic> sp. nov., with other members of <italic><tp:taxon-name><tp:taxon-name-part taxon-name-part-type="genus" reg="Gracixalus">Gracixalus.</tp:taxon-name-part></tp:taxon-name></italic> The morphological data was obtained from the literature: <xref ref-type="bibr" rid="B1">Boulenger 1893</xref>; <xref ref-type="bibr" rid="B2">Bourret 1937</xref>; <xref ref-type="bibr" rid="B13">Hu et al. 1978</xref>; <xref ref-type="bibr" rid="B38">Ye and Hu 1984</xref>; <xref ref-type="bibr" rid="B17">Matsui and Orlov 2004</xref>; <xref ref-type="bibr" rid="B21">Nguyen et al. 2008</xref>, <xref ref-type="bibr" rid="B22">2013</xref>; <xref ref-type="bibr" rid="B28">Rowley et al. 2011</xref>, <xref ref-type="bibr" rid="B29">2014</xref>, <xref ref-type="bibr" rid="B30">2020</xref>; <xref ref-type="bibr" rid="B20">Mo et al. 2013</xref>; <xref ref-type="bibr" rid="B18">Matsui et al. 2015</xref>, <xref ref-type="bibr" rid="B19">2017</xref>; <xref ref-type="bibr" rid="B40">Zeng et al. 2017</xref>; <xref ref-type="bibr" rid="B5">Chen et al. 2018</xref>; <xref ref-type="bibr" rid="B37">Wang et al. 2018</xref>; <xref ref-type="bibr" rid="B39">Yu et al. 2019</xref>; <xref ref-type="bibr" rid="B16">Le et al. 2021</xref>). Abbreviations are as follows: ? = characters unobtainable from literature.</p></caption><table id="TID0E6QCI" rules="all"><tbody><tr><td rowspan="1" colspan="1">
                      <bold>Species</bold>
                    </td><td rowspan="1" colspan="1">
                      <bold>Adult male <abbrev xmlns:xlink="http://www.w3.org/1999/xlink" xlink:title="snout-vent length" id="ABBRID0E66AI" xlink:type="simple">SVL</abbrev> (mm)</bold>
                    </td><td rowspan="1" colspan="1">
                      <bold>Adult female <abbrev xmlns:xlink="http://www.w3.org/1999/xlink" xlink:title="snout-vent length" id="ABBRID0EKABI" xlink:type="simple">SVL</abbrev> (mm)</bold>
                    </td><td rowspan="1" colspan="1">
                      <bold>Conical tubercles on dorsum</bold>
                    </td><td rowspan="1" colspan="1">
                      <bold>Dorsal color in life</bold>
                    </td><td rowspan="1" colspan="1">
                      <bold>Vocal sac</bold>
                    </td><td rowspan="1" colspan="1">
                      <bold>Skin of body sides</bold>
                    </td><td rowspan="1" colspan="1">
                      <bold>Skin of throat</bold>
                    </td><td rowspan="1" colspan="1">
                      <bold>Finger webbing</bold>
                    </td><td rowspan="1" colspan="1">
                      <bold>Linea masculina</bold>
                    </td><td rowspan="1" colspan="1">
                      <bold>Tibiotarsal articulation</bold>
                    </td></tr><tr><td rowspan="1" colspan="1"><italic><tp:taxon-name><tp:taxon-name-part taxon-name-part-type="genus" reg="Gracixalus">Gracixalus</tp:taxon-name-part><tp:taxon-name-part taxon-name-part-type="species" reg="truongi">truongi</tp:taxon-name-part></tp:taxon-name></italic> sp. nov.</td><td rowspan="1" colspan="1">32.2–33.1</td><td rowspan="1" colspan="1">37.6–39.3</td><td rowspan="1" colspan="1">absent</td><td rowspan="1" colspan="1">moss green with grey</td><td rowspan="1" colspan="1">internal</td><td rowspan="1" colspan="1">smooth</td><td rowspan="1" colspan="1">smooth</td><td rowspan="1" colspan="1">absent</td><td rowspan="1" colspan="1">absent</td><td rowspan="1" colspan="1">reaching between eye and nostril</td></tr><tr><td rowspan="1" colspan="1">
                      <italic>
                        <tp:taxon-name><tp:taxon-name-part taxon-name-part-type="genus" reg="Gracixalus">G.</tp:taxon-name-part><tp:taxon-name-part taxon-name-part-type="species" reg="ananjevae">ananjevae</tp:taxon-name-part></tp:taxon-name>
                      </italic>
                    </td><td rowspan="1" colspan="1">20.0–32.0</td><td rowspan="1" colspan="1">43.4</td><td rowspan="1" colspan="1">absent</td><td rowspan="1" colspan="1">?</td><td rowspan="1" colspan="1">?</td><td rowspan="1" colspan="1">coarsely granular</td><td rowspan="1" colspan="1">plain</td><td rowspan="1" colspan="1">rudimentary</td><td rowspan="1" colspan="1">?</td><td rowspan="1" colspan="1">reaching eye</td></tr><tr><td rowspan="1" colspan="1">
                      <italic>
                        <tp:taxon-name><tp:taxon-name-part taxon-name-part-type="genus" reg="Gracixalus">G.</tp:taxon-name-part><tp:taxon-name-part taxon-name-part-type="species" reg="carinensis">carinensis</tp:taxon-name-part></tp:taxon-name>
                      </italic>
                    </td><td rowspan="1" colspan="1">30.2–38.1</td><td rowspan="1" colspan="1">?</td><td rowspan="1" colspan="1">absent</td><td rowspan="1" colspan="1">purplish, reddish, or greyish brown</td><td rowspan="1" colspan="1">internal</td><td rowspan="1" colspan="1">?</td><td rowspan="1" colspan="1">granular</td><td rowspan="1" colspan="1">rudimentary</td><td rowspan="1" colspan="1">?</td><td rowspan="1" colspan="1">reaching eye</td></tr><tr><td rowspan="1" colspan="1">
                      <italic>
                        <tp:taxon-name><tp:taxon-name-part taxon-name-part-type="genus" reg="Gracixalus">G.</tp:taxon-name-part><tp:taxon-name-part taxon-name-part-type="species" reg="gracilipes">gracilipes</tp:taxon-name-part></tp:taxon-name>
                      </italic>
                    </td><td rowspan="1" colspan="1">20.0–24.0</td><td rowspan="1" colspan="1">26.4–28.8</td><td rowspan="1" colspan="1">absent</td><td rowspan="1" colspan="1">greenish</td><td rowspan="1" colspan="1">internal</td><td rowspan="1" colspan="1">smooth with white stripe</td><td rowspan="1" colspan="1">smooth</td><td rowspan="1" colspan="1">rudimentary</td><td rowspan="1" colspan="1">?</td><td rowspan="1" colspan="1">reaching eye</td></tr><tr><td rowspan="1" colspan="1">
                      <italic>
                        <tp:taxon-name><tp:taxon-name-part taxon-name-part-type="genus" reg="Gracixalus">G.</tp:taxon-name-part><tp:taxon-name-part taxon-name-part-type="species" reg="guangdongensis">guangdongensis</tp:taxon-name-part></tp:taxon-name>
                      </italic>
                    </td><td rowspan="1" colspan="1">26.1–34.7</td><td rowspan="1" colspan="1">34.9–35.4</td><td rowspan="1" colspan="1">absent</td><td rowspan="1" colspan="1">brown</td><td rowspan="1" colspan="1">?</td><td rowspan="1" colspan="1">rough, black blotches</td><td rowspan="1" colspan="1">granular</td><td rowspan="1" colspan="1">absent</td><td rowspan="1" colspan="1">present</td><td rowspan="1" colspan="1">reaching between eye and nostril</td></tr><tr><td rowspan="1" colspan="1">
                      <italic>
                        <tp:taxon-name><tp:taxon-name-part taxon-name-part-type="genus" reg="Gracixalus">G.</tp:taxon-name-part><tp:taxon-name-part taxon-name-part-type="species" reg="jinggangensis">jinggangensis</tp:taxon-name-part></tp:taxon-name>
                      </italic>
                    </td><td rowspan="1" colspan="1">27.9–33.8</td><td rowspan="1" colspan="1">31.6</td><td rowspan="1" colspan="1">absent</td><td rowspan="1" colspan="1">brown to beige</td><td rowspan="1" colspan="1">?</td><td rowspan="1" colspan="1">rough with tubercles</td><td rowspan="1" colspan="1">granular</td><td rowspan="1" colspan="1">rudimentary</td><td rowspan="1" colspan="1">?</td><td rowspan="1" colspan="1">reaching eye</td></tr><tr><td rowspan="1" colspan="1">
                      <italic>
                        <tp:taxon-name><tp:taxon-name-part taxon-name-part-type="genus" reg="Gracixalus">G.</tp:taxon-name-part><tp:taxon-name-part taxon-name-part-type="species" reg="jinxiuensis">jinxiuensis</tp:taxon-name-part></tp:taxon-name>
                      </italic>
                    </td><td rowspan="1" colspan="1">23.5–26.3</td><td rowspan="1" colspan="1">29–30</td><td rowspan="1" colspan="1">?</td><td rowspan="1" colspan="1">brown</td><td rowspan="1" colspan="1">internal</td><td rowspan="1" colspan="1">rough with tubercles</td><td rowspan="1" colspan="1">granular</td><td rowspan="1" colspan="1">rudimentary</td><td rowspan="1" colspan="1">absent</td><td rowspan="1" colspan="1">reaching eye</td></tr><tr><td rowspan="1" colspan="1">
                      <italic>
                        <tp:taxon-name><tp:taxon-name-part taxon-name-part-type="genus" reg="Gracixalus">G.</tp:taxon-name-part><tp:taxon-name-part taxon-name-part-type="species" reg="lumarius">lumarius</tp:taxon-name-part></tp:taxon-name>
                      </italic>
                    </td><td rowspan="1" colspan="1">38.9–41.6</td><td rowspan="1" colspan="1">36.3</td><td rowspan="1" colspan="1">present</td><td rowspan="1" colspan="1">yellow</td><td rowspan="1" colspan="1">external</td><td rowspan="1" colspan="1">?</td><td rowspan="1" colspan="1">granular</td><td rowspan="1" colspan="1">rudimentary</td><td rowspan="1" colspan="1">?</td><td rowspan="1" colspan="1">?</td></tr><tr><td rowspan="1" colspan="1">
                      <italic>
                        <tp:taxon-name><tp:taxon-name-part taxon-name-part-type="genus" reg="Gracixalus">G.</tp:taxon-name-part><tp:taxon-name-part taxon-name-part-type="species" reg="medogensis">medogensis</tp:taxon-name-part></tp:taxon-name>
                      </italic>
                    </td><td rowspan="1" colspan="1">26.5</td><td rowspan="1" colspan="1">?</td><td rowspan="1" colspan="1">absent</td><td rowspan="1" colspan="1">grass green</td><td rowspan="1" colspan="1">internal</td><td rowspan="1" colspan="1">?</td><td rowspan="1" colspan="1">granular</td><td rowspan="1" colspan="1">absent</td><td rowspan="1" colspan="1">present</td><td rowspan="1" colspan="1">reaching eye</td></tr><tr><td rowspan="1" colspan="1">
                      <italic>
                        <tp:taxon-name><tp:taxon-name-part taxon-name-part-type="genus" reg="Gracixalus">G.</tp:taxon-name-part><tp:taxon-name-part taxon-name-part-type="species" reg="nonggangensis">nonggangensis</tp:taxon-name-part></tp:taxon-name>
                      </italic>
                    </td><td rowspan="1" colspan="1">27.1–35.3</td><td rowspan="1" colspan="1">26.8–27.3</td><td rowspan="1" colspan="1">absent</td><td rowspan="1" colspan="1">yellowish-olive with dark-green mark</td><td rowspan="1" colspan="1">internal</td><td rowspan="1" colspan="1">rough with tubercles</td><td rowspan="1" colspan="1">granular</td><td rowspan="1" colspan="1">absent</td><td rowspan="1" colspan="1">absent</td><td rowspan="1" colspan="1">reaching tip of snout</td></tr><tr><td rowspan="1" colspan="1">
                      <italic>
                        <tp:taxon-name><tp:taxon-name-part taxon-name-part-type="genus" reg="Gracixalus">G.</tp:taxon-name-part><tp:taxon-name-part taxon-name-part-type="species" reg="quangi">quangi</tp:taxon-name-part></tp:taxon-name>
                      </italic>
                    </td><td rowspan="1" colspan="1">21.0–24.0</td><td rowspan="1" colspan="1">26.8–27.3</td><td rowspan="1" colspan="1">present, small</td><td rowspan="1" colspan="1">olive-green</td><td rowspan="1" colspan="1">external</td><td rowspan="1" colspan="1">with black blotches</td><td rowspan="1" colspan="1">smooth</td><td rowspan="1" colspan="1">absent</td><td rowspan="1" colspan="1">?</td><td rowspan="1" colspan="1">?</td></tr><tr><td rowspan="1" colspan="1">
                      <italic>
                        <tp:taxon-name><tp:taxon-name-part taxon-name-part-type="genus" reg="Gracixalus">G.</tp:taxon-name-part><tp:taxon-name-part taxon-name-part-type="species" reg="quyeti">quyeti</tp:taxon-name-part></tp:taxon-name>
                      </italic>
                    </td><td rowspan="1" colspan="1">28.5</td><td rowspan="1" colspan="1">34.0</td><td rowspan="1" colspan="1">present</td><td rowspan="1" colspan="1">brownish to moss-green</td><td rowspan="1" colspan="1">?</td><td rowspan="1" colspan="1">rough with sharp tubercles</td><td rowspan="1" colspan="1">smooth</td><td rowspan="1" colspan="1">rudimentary</td><td rowspan="1" colspan="1">?</td><td rowspan="1" colspan="1">reaching to snout</td></tr><tr><td rowspan="1" colspan="1">
                      <italic>
                        <tp:taxon-name><tp:taxon-name-part taxon-name-part-type="genus" reg="Gracixalus">G.</tp:taxon-name-part><tp:taxon-name-part taxon-name-part-type="species" reg="sapaensis">sapaensis</tp:taxon-name-part></tp:taxon-name>
                      </italic>
                    </td><td rowspan="1" colspan="1">20.8–29.6</td><td rowspan="1" colspan="1">27.2–39.5</td><td rowspan="1" colspan="1">absent</td><td rowspan="1" colspan="1">Golden ochre<break/></td><td rowspan="1" colspan="1">?</td><td rowspan="1" colspan="1">coarsely scattered with large tubercles</td><td rowspan="1" colspan="1">?</td><td rowspan="1" colspan="1">rudimentary</td><td rowspan="1" colspan="1">?</td><td rowspan="1" colspan="1">reaching eye</td></tr><tr><td rowspan="1" colspan="1">
                      <italic>
                        <tp:taxon-name><tp:taxon-name-part taxon-name-part-type="genus" reg="Gracixalus">G.</tp:taxon-name-part><tp:taxon-name-part taxon-name-part-type="species" reg="seesom">seesom</tp:taxon-name-part></tp:taxon-name>
                      </italic>
                    </td><td rowspan="1" colspan="1">21.6–23.0</td><td rowspan="1" colspan="1">23.2–25.4</td><td rowspan="1" colspan="1">absent</td><td rowspan="1" colspan="1">tan</td><td rowspan="1" colspan="1">external</td><td rowspan="1" colspan="1">with large tubercles and white blotches</td><td rowspan="1" colspan="1">smooth</td><td rowspan="1" colspan="1">rudimentary</td><td rowspan="1" colspan="1">?</td><td rowspan="1" colspan="1">reaching between eye and nostril</td></tr><tr><td rowspan="1" colspan="1">
                      <italic>
                        <tp:taxon-name><tp:taxon-name-part taxon-name-part-type="genus" reg="Gracixalus">G.</tp:taxon-name-part><tp:taxon-name-part taxon-name-part-type="species" reg="supercornutus">supercornutus</tp:taxon-name-part></tp:taxon-name>
                      </italic>
                    </td><td rowspan="1" colspan="1">22.0–24.1</td><td rowspan="1" colspan="1">?</td><td rowspan="1" colspan="1">present, bigger horn-like</td><td rowspan="1" colspan="1">green with brown spots</td><td rowspan="1" colspan="1">?</td><td rowspan="1" colspan="1">?</td><td rowspan="1" colspan="1">granular</td><td rowspan="1" colspan="1">?</td><td rowspan="1" colspan="1">?</td><td rowspan="1" colspan="1">?</td></tr><tr><td rowspan="1" colspan="1">
                      <italic>
                        <tp:taxon-name><tp:taxon-name-part taxon-name-part-type="genus" reg="Gracixalus">G.</tp:taxon-name-part><tp:taxon-name-part taxon-name-part-type="species" reg="tianlinensis">tianlinensis</tp:taxon-name-part></tp:taxon-name>
                      </italic>
                    </td><td rowspan="1" colspan="1">30.3–35.9</td><td rowspan="1" colspan="1">35.6–38.7</td><td rowspan="1" colspan="1">absent</td><td rowspan="1" colspan="1">brown to beige</td><td rowspan="1" colspan="1">external</td><td rowspan="1" colspan="1">?</td><td rowspan="1" colspan="1">granular</td><td rowspan="1" colspan="1">absent</td><td rowspan="1" colspan="1">?</td><td rowspan="1" colspan="1">?</td></tr><tr><td rowspan="1" colspan="1">
                      <italic>
                        <tp:taxon-name><tp:taxon-name-part taxon-name-part-type="genus" reg="Gracixalus">G.</tp:taxon-name-part><tp:taxon-name-part taxon-name-part-type="species" reg="trieng">trieng</tp:taxon-name-part></tp:taxon-name>
                      </italic>
                    </td><td rowspan="1" colspan="1">37.2–41.4</td><td rowspan="1" colspan="1"/><td rowspan="1" colspan="1">present</td><td rowspan="1" colspan="1">brown or yellowish</td><td rowspan="1" colspan="1">present</td><td rowspan="1" colspan="1">?</td><td rowspan="1" colspan="1">granular</td><td rowspan="1" colspan="1">rudimentary</td><td rowspan="1" colspan="1">?</td><td rowspan="1" colspan="1">?</td></tr><tr><td rowspan="1" colspan="1">
                      <italic>
                        <tp:taxon-name><tp:taxon-name-part taxon-name-part-type="genus" reg="Gracixalus">G.</tp:taxon-name-part><tp:taxon-name-part taxon-name-part-type="species" reg="yunnanensis">yunnanensis</tp:taxon-name-part></tp:taxon-name>
                      </italic>
                    </td><td rowspan="1" colspan="1">26.0–34.2</td><td rowspan="1" colspan="1">?</td><td rowspan="1" colspan="1">present, small</td><td rowspan="1" colspan="1">yellow brown or red brown</td><td rowspan="1" colspan="1">external</td><td rowspan="1" colspan="1">smooth, no black blotches</td><td rowspan="1" colspan="1">granular</td><td rowspan="1" colspan="1">rudimentary</td><td rowspan="1" colspan="1">present</td><td rowspan="1" colspan="1">reaching eye</td></tr><tr><td rowspan="1" colspan="1">
                      <italic>
                        <tp:taxon-name><tp:taxon-name-part taxon-name-part-type="genus" reg="Gracixalus">G.</tp:taxon-name-part><tp:taxon-name-part taxon-name-part-type="species" reg="ziegleri">ziegleri</tp:taxon-name-part></tp:taxon-name>
                      </italic>
                    </td><td rowspan="1" colspan="1">28.1–30.0</td><td rowspan="1" colspan="1">36.7–41.2</td><td rowspan="1" colspan="1">present</td><td rowspan="1" colspan="1">yellowish brown</td><td rowspan="1" colspan="1">internal</td><td rowspan="1" colspan="1">rough, black blotches</td><td rowspan="1" colspan="1">granular</td><td rowspan="1" colspan="1">rudimentary</td><td rowspan="1" colspan="1">absent</td><td rowspan="1" colspan="1">reaching tip of snout</td></tr><tr><td rowspan="1" colspan="1">
                      <bold>Species</bold>
                    </td><td rowspan="1" colspan="1">
                      <bold>Snout</bold>
                    </td><td rowspan="1" colspan="1">
                      <bold>White patch on temporal region</bold>
                    </td><td rowspan="1" colspan="1">
                      <bold>Tibiotarsal projection</bold>
                    </td><td rowspan="1" colspan="1">
                      <bold>Supratympanic fold</bold>
                    </td><td rowspan="1" colspan="1">
                      <bold>Venter</bold>
                    </td><td rowspan="1" colspan="1">
                      <bold>Nuptial pads</bold>
                    </td><td rowspan="1" colspan="1">
                      <bold>Heels</bold>
                    </td><td rowspan="1" colspan="1">
                      <bold>Iris</bold>
                    </td><td rowspan="1" colspan="1">
                      <bold>Linea masculina</bold>
                    </td><td rowspan="1" colspan="1">
                      <bold>Tibiotarsal articulation</bold>
                    </td></tr><tr><td rowspan="1" colspan="1"><italic><tp:taxon-name><tp:taxon-name-part taxon-name-part-type="genus" reg="Gracixalus">Gracixalus</tp:taxon-name-part><tp:taxon-name-part taxon-name-part-type="species" reg="truongi">truongi</tp:taxon-name-part></tp:taxon-name></italic> sp. nov.</td><td rowspan="1" colspan="1">rounded</td><td rowspan="1" colspan="1">absent</td><td rowspan="1" colspan="1">absent</td><td rowspan="1" colspan="1">distinct</td><td rowspan="1" colspan="1">immaculate white</td><td rowspan="1" colspan="1">on finger I</td><td rowspan="1" colspan="1">overlapping</td><td rowspan="1" colspan="1">brown and moss green</td><td rowspan="1" colspan="1">absent</td><td rowspan="1" colspan="1">reaching between eye and nostril</td></tr><tr><td rowspan="1" colspan="1">
                      <italic>
                        <tp:taxon-name><tp:taxon-name-part taxon-name-part-type="genus" reg="Gracixalus">G.</tp:taxon-name-part><tp:taxon-name-part taxon-name-part-type="species" reg="ananjevae">ananjevae</tp:taxon-name-part></tp:taxon-name>
                      </italic>
                    </td><td rowspan="1" colspan="1">slightly pointed</td><td rowspan="1" colspan="1">absent</td><td rowspan="1" colspan="1">absent</td><td rowspan="1" colspan="1">distinct</td><td rowspan="1" colspan="1">immaculate</td><td rowspan="1" colspan="1">on finger I</td><td rowspan="1" colspan="1">overlapping</td><td rowspan="1" colspan="1">?</td><td rowspan="1" colspan="1">?</td><td rowspan="1" colspan="1">reaching eye</td></tr><tr><td rowspan="1" colspan="1">
                      <italic>
                        <tp:taxon-name><tp:taxon-name-part taxon-name-part-type="genus" reg="Gracixalus">G.</tp:taxon-name-part><tp:taxon-name-part taxon-name-part-type="species" reg="carinensis">carinensis</tp:taxon-name-part></tp:taxon-name>
                      </italic>
                    </td><td rowspan="1" colspan="1">round</td><td rowspan="1" colspan="1">absent</td><td rowspan="1" colspan="1">absent</td><td rowspan="1" colspan="1">distinct</td><td rowspan="1" colspan="1">immaculate white</td><td rowspan="1" colspan="1">?</td><td rowspan="1" colspan="1">?</td><td rowspan="1" colspan="1">?</td><td rowspan="1" colspan="1">?</td><td rowspan="1" colspan="1">reaching eye</td></tr><tr><td rowspan="1" colspan="1">
                      <italic>
                        <tp:taxon-name><tp:taxon-name-part taxon-name-part-type="genus" reg="Gracixalus">G.</tp:taxon-name-part><tp:taxon-name-part taxon-name-part-type="species" reg="gracilipes">gracilipes</tp:taxon-name-part></tp:taxon-name>
                      </italic>
                    </td><td rowspan="1" colspan="1">triangularly pointed</td><td rowspan="1" colspan="1">absent</td><td rowspan="1" colspan="1">absent</td><td rowspan="1" colspan="1">distinct</td><td rowspan="1" colspan="1">yellowish white</td><td rowspan="1" colspan="1">on fingers I and II</td><td rowspan="1" colspan="1">overlapping</td><td rowspan="1" colspan="1">brown</td><td rowspan="1" colspan="1">?</td><td rowspan="1" colspan="1">reaching eye</td></tr><tr><td rowspan="1" colspan="1">
                      <italic>
                        <tp:taxon-name><tp:taxon-name-part taxon-name-part-type="genus" reg="Gracixalus">G.</tp:taxon-name-part><tp:taxon-name-part taxon-name-part-type="species" reg="guangdongensis">guangdongensis</tp:taxon-name-part></tp:taxon-name>
                      </italic>
                    </td><td rowspan="1" colspan="1">triangularly pointed</td><td rowspan="1" colspan="1">present</td><td rowspan="1" colspan="1">present</td><td rowspan="1" colspan="1">distinct</td><td rowspan="1" colspan="1">throat and chest creamy white, belly light brown, semi-transparent</td><td rowspan="1" colspan="1">on finger I</td><td rowspan="1" colspan="1">overlapping</td><td rowspan="1" colspan="1">brown</td><td rowspan="1" colspan="1">present</td><td rowspan="1" colspan="1">reaching between eye and nostril</td></tr><tr><td rowspan="1" colspan="1">
                      <italic>
                        <tp:taxon-name><tp:taxon-name-part taxon-name-part-type="genus" reg="Gracixalus">G.</tp:taxon-name-part><tp:taxon-name-part taxon-name-part-type="species" reg="jinggangensis">jinggangensis</tp:taxon-name-part></tp:taxon-name>
                      </italic>
                    </td><td rowspan="1" colspan="1">triangularly pointed</td><td rowspan="1" colspan="1">absent</td><td rowspan="1" colspan="1">absent</td><td rowspan="1" colspan="1">distinct</td><td rowspan="1" colspan="1">Throat and chest dirty white with dark specks, belly white anteriorly with dark marking and posteriorly yellowish, semi-transparent</td><td rowspan="1" colspan="1">on fingers I and II</td><td rowspan="1" colspan="1">just meeting</td><td rowspan="1" colspan="1">golden</td><td rowspan="1" colspan="1">?</td><td rowspan="1" colspan="1">reaching eye</td></tr><tr><td rowspan="1" colspan="1">
                      <italic>
                        <tp:taxon-name><tp:taxon-name-part taxon-name-part-type="genus" reg="Gracixalus">G.</tp:taxon-name-part><tp:taxon-name-part taxon-name-part-type="species" reg="jinxiuensis">jinxiuensis</tp:taxon-name-part></tp:taxon-name>
                      </italic>
                    </td><td rowspan="1" colspan="1">round</td><td rowspan="1" colspan="1">absent</td><td rowspan="1" colspan="1">absent</td><td rowspan="1" colspan="1">distinct</td><td rowspan="1" colspan="1">gray-brown with dark marbling</td><td rowspan="1" colspan="1">on finger I</td><td rowspan="1" colspan="1">just meeting</td><td rowspan="1" colspan="1">pale brown</td><td rowspan="1" colspan="1">absent</td><td rowspan="1" colspan="1">reaching eye</td></tr><tr><td rowspan="1" colspan="1">
                      <italic>
                        <tp:taxon-name><tp:taxon-name-part taxon-name-part-type="genus" reg="Gracixalus">G.</tp:taxon-name-part><tp:taxon-name-part taxon-name-part-type="species" reg="lumarius">lumarius</tp:taxon-name-part></tp:taxon-name>
                      </italic>
                    </td><td rowspan="1" colspan="1">round</td><td rowspan="1" colspan="1">absent</td><td rowspan="1" colspan="1">absent</td><td rowspan="1" colspan="1">indistinct</td><td rowspan="1" colspan="1">opaque pink</td><td rowspan="1" colspan="1">on finger I</td><td rowspan="1" colspan="1">?</td><td rowspan="1" colspan="1">dark gold</td><td rowspan="1" colspan="1">?</td><td rowspan="1" colspan="1">?</td></tr><tr><td rowspan="1" colspan="1">
                      <italic>
                        <tp:taxon-name><tp:taxon-name-part taxon-name-part-type="genus" reg="Gracixalus">G.</tp:taxon-name-part><tp:taxon-name-part taxon-name-part-type="species" reg="medogensis">medogensis</tp:taxon-name-part></tp:taxon-name>
                      </italic>
                    </td><td rowspan="1" colspan="1">round</td><td rowspan="1" colspan="1">absent</td><td rowspan="1" colspan="1">absent</td><td rowspan="1" colspan="1">distinct</td><td rowspan="1" colspan="1">pale green</td><td rowspan="1" colspan="1">on finger I</td><td rowspan="1" colspan="1">overlapping</td><td rowspan="1" colspan="1">?</td><td rowspan="1" colspan="1">present</td><td rowspan="1" colspan="1">reaching eye</td></tr><tr><td rowspan="1" colspan="1">
                      <italic>
                        <tp:taxon-name><tp:taxon-name-part taxon-name-part-type="genus" reg="Gracixalus">G.</tp:taxon-name-part><tp:taxon-name-part taxon-name-part-type="species" reg="nonggangensis">nonggangensis</tp:taxon-name-part></tp:taxon-name>
                      </italic>
                    </td><td rowspan="1" colspan="1">round</td><td rowspan="1" colspan="1">absent</td><td rowspan="1" colspan="1">absent</td><td rowspan="1" colspan="1">distinct</td><td rowspan="1" colspan="1">white with dark marbling, semi- transparent</td><td rowspan="1" colspan="1">on finger I</td><td rowspan="1" colspan="1">overlapping</td><td rowspan="1" colspan="1">olive</td><td rowspan="1" colspan="1">absent</td><td rowspan="1" colspan="1">reaching tip of snout</td></tr><tr><td rowspan="1" colspan="1">
                      <italic>
                        <tp:taxon-name><tp:taxon-name-part taxon-name-part-type="genus" reg="Gracixalus">G.</tp:taxon-name-part><tp:taxon-name-part taxon-name-part-type="species" reg="quangi">quangi</tp:taxon-name-part></tp:taxon-name>
                      </italic>
                    </td><td rowspan="1" colspan="1">triangularly pointed</td><td rowspan="1" colspan="1">present</td><td rowspan="1" colspan="1">present</td><td rowspan="1" colspan="1">distinct</td><td rowspan="1" colspan="1">opaque white with translucent pale green margins</td><td rowspan="1" colspan="1">on finger I</td><td rowspan="1" colspan="1">?</td><td rowspan="1" colspan="1">bronze</td><td rowspan="1" colspan="1">?</td><td rowspan="1" colspan="1">?</td></tr><tr><td rowspan="1" colspan="1">
                      <italic>
                        <tp:taxon-name><tp:taxon-name-part taxon-name-part-type="genus" reg="Gracixalus">G.</tp:taxon-name-part><tp:taxon-name-part taxon-name-part-type="species" reg="quyeti">quyeti</tp:taxon-name-part></tp:taxon-name>
                      </italic>
                    </td><td rowspan="1" colspan="1">round</td><td rowspan="1" colspan="1">absent</td><td rowspan="1" colspan="1">absent</td><td rowspan="1" colspan="1">indistinct</td><td rowspan="1" colspan="1">belly immaculate white</td><td rowspan="1" colspan="1">?</td><td rowspan="1" colspan="1">overlapping</td><td rowspan="1" colspan="1">yellow moss green</td><td rowspan="1" colspan="1">?</td><td rowspan="1" colspan="1">reaching to snout</td></tr><tr><td rowspan="1" colspan="1">
                      <italic>
                        <tp:taxon-name><tp:taxon-name-part taxon-name-part-type="genus" reg="Gracixalus">G.</tp:taxon-name-part><tp:taxon-name-part taxon-name-part-type="species" reg="sapaensis">sapaensis</tp:taxon-name-part></tp:taxon-name>
                      </italic>
                    </td><td rowspan="1" colspan="1">round</td><td rowspan="1" colspan="1">absent</td><td rowspan="1" colspan="1">absent</td><td rowspan="1" colspan="1">distinct</td><td rowspan="1" colspan="1">throat, chest, and belly light yellow, with dark marking</td><td rowspan="1" colspan="1">on finger I</td><td rowspan="1" colspan="1">overlapping</td><td rowspan="1" colspan="1">golden</td><td rowspan="1" colspan="1">?</td><td rowspan="1" colspan="1">reaching eye</td></tr><tr><td rowspan="1" colspan="1">
                      <italic>
                        <tp:taxon-name><tp:taxon-name-part taxon-name-part-type="genus" reg="Gracixalus">G.</tp:taxon-name-part><tp:taxon-name-part taxon-name-part-type="species" reg="seesom">seesom</tp:taxon-name-part></tp:taxon-name>
                      </italic>
                    </td><td rowspan="1" colspan="1">triangularly pointed</td><td rowspan="1" colspan="1">absent</td><td rowspan="1" colspan="1">absent</td><td rowspan="1" colspan="1">distinct</td><td rowspan="1" colspan="1">anterior belly opaque white and posterior belly translucent</td><td rowspan="1" colspan="1">absent</td><td rowspan="1" colspan="1">overlapping</td><td rowspan="1" colspan="1">golden</td><td rowspan="1" colspan="1">?</td><td rowspan="1" colspan="1">reaching between eye and nostril</td></tr><tr><td rowspan="1" colspan="1">
                      <italic>
                        <tp:taxon-name><tp:taxon-name-part taxon-name-part-type="genus" reg="Gracixalus">G.</tp:taxon-name-part><tp:taxon-name-part taxon-name-part-type="species" reg="supercornutus">supercornutus</tp:taxon-name-part></tp:taxon-name>
                      </italic>
                    </td><td rowspan="1" colspan="1">pointed</td><td rowspan="1" colspan="1">present</td><td rowspan="1" colspan="1">present</td><td rowspan="1" colspan="1">distinct</td><td rowspan="1" colspan="1">light with white spots</td><td rowspan="1" colspan="1">?</td><td rowspan="1" colspan="1">?</td><td rowspan="1" colspan="1">Pale yellow</td><td rowspan="1" colspan="1">?</td><td rowspan="1" colspan="1">?</td></tr><tr><td rowspan="1" colspan="1">
                      <italic>
                        <tp:taxon-name><tp:taxon-name-part taxon-name-part-type="genus" reg="Gracixalus">G.</tp:taxon-name-part><tp:taxon-name-part taxon-name-part-type="species" reg="tianlinensis">tianlinensis</tp:taxon-name-part></tp:taxon-name>
                      </italic>
                    </td><td rowspan="1" colspan="1">round</td><td rowspan="1" colspan="1">absent</td><td rowspan="1" colspan="1">absent</td><td rowspan="1" colspan="1">distinct</td><td rowspan="1" colspan="1">throat and chest gray with dark specks, belly creamy white, opaque</td><td rowspan="1" colspan="1">on fingers I and II</td><td rowspan="1" colspan="1">?</td><td rowspan="1" colspan="1">bronze</td><td rowspan="1" colspan="1">?</td><td rowspan="1" colspan="1">?</td></tr><tr><td rowspan="1" colspan="1">
                      <italic>
                        <tp:taxon-name><tp:taxon-name-part taxon-name-part-type="genus" reg="Gracixalus">G.</tp:taxon-name-part><tp:taxon-name-part taxon-name-part-type="species" reg="trieng">trieng</tp:taxon-name-part></tp:taxon-name>
                      </italic>
                    </td><td rowspan="1" colspan="1">rounded</td><td rowspan="1" colspan="1">?</td><td rowspan="1" colspan="1">absent</td><td rowspan="1" colspan="1">distinct</td><td rowspan="1" colspan="1">throat and chest mostly yellowish brown, with dark mottling; belly pinkish brown</td><td rowspan="1" colspan="1">on fingers I and II</td><td rowspan="1" colspan="1">?</td><td rowspan="1" colspan="1">pale gold</td><td rowspan="1" colspan="1">?</td><td rowspan="1" colspan="1">?</td></tr><tr><td rowspan="1" colspan="1">
                      <italic>
                        <tp:taxon-name><tp:taxon-name-part taxon-name-part-type="genus" reg="Gracixalus">G.</tp:taxon-name-part><tp:taxon-name-part taxon-name-part-type="species" reg="yunnanensis">yunnanensis</tp:taxon-name-part></tp:taxon-name>
                      </italic>
                    </td><td rowspan="1" colspan="1">round</td><td rowspan="1" colspan="1">absent</td><td rowspan="1" colspan="1">absent</td><td rowspan="1" colspan="1">distinct</td><td rowspan="1" colspan="1">orangish with yellow spots, immaculate, semi-transparent</td><td rowspan="1" colspan="1">on finger I</td><td rowspan="1" colspan="1">overlapping</td><td rowspan="1" colspan="1">bronze</td><td rowspan="1" colspan="1">present</td><td rowspan="1" colspan="1">reaching eye</td></tr><tr><td rowspan="1" colspan="1">
                      <italic>
                        <tp:taxon-name><tp:taxon-name-part taxon-name-part-type="genus" reg="Gracixalus">G.</tp:taxon-name-part><tp:taxon-name-part taxon-name-part-type="species" reg="ziegleri">ziegleri</tp:taxon-name-part></tp:taxon-name>
                      </italic>
                    </td><td rowspan="1" colspan="1">triangularly pointed</td><td rowspan="1" colspan="1">absent</td><td rowspan="1" colspan="1">absent</td><td rowspan="1" colspan="1">distinct</td><td rowspan="1" colspan="1">throat and chest dirty white with moderate dark specks, belly white cream with large dark blotches,</td><td rowspan="1" colspan="1">on finger I</td><td rowspan="1" colspan="1">overlapping</td><td rowspan="1" colspan="1">golden</td><td rowspan="1" colspan="1">absent</td><td rowspan="1" colspan="1">reaching tip of snout</td></tr></tbody></table></table-wrap><p><italic><tp:taxon-name><tp:taxon-name-part taxon-name-part-type="genus" reg="Gracixalus">Gracixalus</tp:taxon-name-part><tp:taxon-name-part taxon-name-part-type="species" reg="truongi">truongi</tp:taxon-name-part></tp:taxon-name></italic> sp. nov. differs from <italic><tp:taxon-name><tp:taxon-name-part taxon-name-part-type="genus" reg="Gracixalus">G.</tp:taxon-name-part><tp:taxon-name-part taxon-name-part-type="species" reg="ananjevae">ananjevae</tp:taxon-name-part></tp:taxon-name></italic> (Matsui &amp; Orlov, 2004) by having skin of body sides smooth (vs. coarsely granular), snout round (vs. triangular pointed); tibio-tarsal articulation reaching between eye and nostril (vs. reaching eye). <italic><tp:taxon-name><tp:taxon-name-part taxon-name-part-type="genus" reg="Gracixalus">Gracixalus</tp:taxon-name-part><tp:taxon-name-part taxon-name-part-type="species" reg="truongi">truongi</tp:taxon-name-part></tp:taxon-name></italic> sp. nov. differs from <italic><tp:taxon-name><tp:taxon-name-part taxon-name-part-type="genus" reg="Gracixalus">G.</tp:taxon-name-part><tp:taxon-name-part taxon-name-part-type="species" reg="carinensis">carinensis</tp:taxon-name-part></tp:taxon-name></italic> (Boulenger, 1893) by different dorsal color pattern (moss green with grey vs. purplish, reddish, or greyish brown), skin of throat smooth (vs. granular), tibio-tarsal articulation reaching between eye and nostril (vs. reaching eye). <italic><tp:taxon-name><tp:taxon-name-part taxon-name-part-type="genus" reg="Gracixalus">Gracixalus</tp:taxon-name-part><tp:taxon-name-part taxon-name-part-type="species" reg="truongi">truongi</tp:taxon-name-part></tp:taxon-name></italic> sp. nov. differs from <italic><tp:taxon-name><tp:taxon-name-part taxon-name-part-type="genus" reg="Gracixalus">G.</tp:taxon-name-part><tp:taxon-name-part taxon-name-part-type="species" reg="gracilipes">gracilipes</tp:taxon-name-part></tp:taxon-name></italic> (Bourret, 1937) by having a larger size (<abbrev xmlns:xlink="http://www.w3.org/1999/xlink" xlink:title="snout-vent length" id="ABBRID0EI4CI" xlink:type="simple">SVL</abbrev> 32.1–33.1 in males, 37.6–39.3 mm in females vs. 20.0–24.0 mm in males, 26.4–28.8 mm in females), different dorsal color pattern (moss green with grey vs. greenish with white stripe), round snout (vs. triangular pointed), tibio-tarsal articulation reaching between eye and nostril (vs. reaching eye), and iris moss green with brown marking (vs. brown). The new species differs from <italic><tp:taxon-name><tp:taxon-name-part taxon-name-part-type="genus" reg="Gracixalus">G.</tp:taxon-name-part><tp:taxon-name-part taxon-name-part-type="species" reg="guangdongensis">guangdongensis</tp:taxon-name-part></tp:taxon-name></italic> Wang, Zeng, Liu &amp; Wang, 2018 by having a different dorsal color pattern (moss green with grey vs. brown with black blotches), skin of body sides smooth (vs. rough), skin of throat smooth (vs. granular), snout round (vs. triangular pointed), linea masculina absent (vs. present), white patch on temporal region absent (vs. present), tibiotarsal projection absent (vs. present), different venter color pattern (immaculate white vs. throat and chest creamy white, belly light brown, semi-transparent), and iris moss green with brown marking (vs. brown). <italic><tp:taxon-name><tp:taxon-name-part taxon-name-part-type="genus" reg="Gracixalus">Gracixalus</tp:taxon-name-part><tp:taxon-name-part taxon-name-part-type="species" reg="truongi">truongi</tp:taxon-name-part></tp:taxon-name></italic> sp. nov. differs from <italic><tp:taxon-name><tp:taxon-name-part taxon-name-part-type="genus" reg="Gracixalus">G.</tp:taxon-name-part><tp:taxon-name-part taxon-name-part-type="species" reg="jinggangensis">jinggangensis</tp:taxon-name-part></tp:taxon-name></italic> Zeng, Zhao, Chen, Chen, Zhang &amp; Wang, 2017 by different dorsal color pattern (moss green with grey vs. brown to beige), skin of body sides smooth (vs. rough with tubercles), skin of throat smooth (vs. granular), tibiotarsal articulation reaching between eye and nostril (vs. reaching eye), snout round (vs. triangular pointed), different venter color pattern (immaculate white vs. throat and chest dirty white with dark specks, belly white anteriorly with dark marking and posteriorly yellowish, semi-transparent), and iris moss green with brown marking (vs. golden). <italic><tp:taxon-name><tp:taxon-name-part taxon-name-part-type="genus" reg="Gracixalus">Gracixalus</tp:taxon-name-part><tp:taxon-name-part taxon-name-part-type="species" reg="truongi">truongi</tp:taxon-name-part></tp:taxon-name></italic> sp. nov. differs from <italic><tp:taxon-name><tp:taxon-name-part taxon-name-part-type="genus" reg="Gracixalus">G.</tp:taxon-name-part><tp:taxon-name-part taxon-name-part-type="species" reg="jinxiuensis">jinxiuensis</tp:taxon-name-part></tp:taxon-name></italic> (Hu, 1978) by having a larger size (<abbrev xmlns:xlink="http://www.w3.org/1999/xlink" xlink:title="snout-vent length" id="ABBRID0ED6CI" xlink:type="simple">SVL</abbrev> 32.1–33.1 in males, 37.6–39.3 mm in females vs. 23.5–26.3 mm in males, 29.0–30.0 mm in females), different dorsal color pattern (moss green with grey vs. brown), skin of body sides smooth (vs. rough with tubercles), skin of throat smooth (vs. granular), tibiotarsal articulation reaching between eye and nostril (vs. reaching eye), and different venter color pattern (immaculate white vs. gray-brown with dark marbling). <italic><tp:taxon-name><tp:taxon-name-part taxon-name-part-type="genus" reg="Gracixalus">Gracixalus</tp:taxon-name-part><tp:taxon-name-part taxon-name-part-type="species" reg="truongi">truongi</tp:taxon-name-part></tp:taxon-name></italic> sp. nov. differs from <italic><tp:taxon-name><tp:taxon-name-part taxon-name-part-type="genus" reg="Gracixalus">G.</tp:taxon-name-part><tp:taxon-name-part taxon-name-part-type="species" reg="lumarius">lumarius</tp:taxon-name-part></tp:taxon-name></italic> Rowley, Le, Dau, Hoang &amp; Cao, 2014 by having a smaller size in males (<abbrev xmlns:xlink="http://www.w3.org/1999/xlink" xlink:title="snout-vent length" id="ABBRID0E46CI" xlink:type="simple">SVL</abbrev> 32.1–33.1 mm vs. 38.9–41.6 mm), different dorsal color pattern (moss green with grey vs. yellow), external vocal sac absent in males (vs. present), conical tubercles on dorsum absent (vs. present), skin of throat smooth (vs. granular), supratympanic fold distinct (vs. indistinct), different venter color pattern (immaculate white vs. opaque pink), and iris moss green with brown marking (vs. dark gold). <italic><tp:taxon-name><tp:taxon-name-part taxon-name-part-type="genus" reg="Gracixalus">Gracixalus</tp:taxon-name-part><tp:taxon-name-part taxon-name-part-type="species" reg="truongi">truongi</tp:taxon-name-part></tp:taxon-name></italic> sp. nov. differs from <italic><tp:taxon-name><tp:taxon-name-part taxon-name-part-type="genus" reg="Gracixalus">G.</tp:taxon-name-part><tp:taxon-name-part taxon-name-part-type="species" reg="medogensis">medogensis</tp:taxon-name-part></tp:taxon-name></italic> (Ye &amp; Hu, 1984) by having a larger size in males (<abbrev xmlns:xlink="http://www.w3.org/1999/xlink" xlink:title="snout-vent length" id="ABBRID0EXADI" xlink:type="simple">SVL</abbrev> 32.1–33.1 mm vs. 26.5 mm), different dorsal color pattern (moss green with grey vs. grass green), skin of throat smooth (vs. granular), linea masculina absent (vs. present), tibio-tarsal articulation reaching between eye and nostril (vs. reaching eye), and different venter color pattern (immaculate white vs. pale green). <italic><tp:taxon-name><tp:taxon-name-part taxon-name-part-type="genus" reg="Gracixalus">Gracixalus</tp:taxon-name-part><tp:taxon-name-part taxon-name-part-type="species" reg="truongi">truongi</tp:taxon-name-part></tp:taxon-name></italic> sp. nov. differs from <italic><tp:taxon-name><tp:taxon-name-part taxon-name-part-type="genus" reg="Gracixalus">G.</tp:taxon-name-part><tp:taxon-name-part taxon-name-part-type="species" reg="nonggangensis">nonggangensis</tp:taxon-name-part></tp:taxon-name></italic> Mo, Zhang, Luo, Zhou &amp; Chen, 2013 by different dorsal color pattern (moss green with grey vs. yellowish-olive with dark-green mark), skin of body sides smooth (vs. rough with tubercles), different venter color pattern (immaculate white vs. white with dark marbling, semi-transparent), tibio-tarsal articulation reaching between eye and nostril (vs. reaching tip of snout), and iris moss green with brown marking (vs. olive). <italic><tp:taxon-name><tp:taxon-name-part taxon-name-part-type="genus" reg="Gracixalus">Gracixalus</tp:taxon-name-part><tp:taxon-name-part taxon-name-part-type="species" reg="truongi">truongi</tp:taxon-name-part></tp:taxon-name></italic> sp. nov. differs from <italic><tp:taxon-name><tp:taxon-name-part taxon-name-part-type="genus" reg="Gracixalus">G.</tp:taxon-name-part><tp:taxon-name-part taxon-name-part-type="species" reg="quangi">quangi</tp:taxon-name-part></tp:taxon-name></italic> Rowley, Dau, Nguyen, Cao &amp; Nguyen, 2011 by having a larger size (<abbrev xmlns:xlink="http://www.w3.org/1999/xlink" xlink:title="snout-vent length" id="ABBRID0EHCDI" xlink:type="simple">SVL</abbrev> 32.1–33.1 in males, 37.6–39.3 mm in females vs. 21.0–24.0 mm in males, 26.8–27.3 mm in females), different dorsal color pattern (moss green with grey vs. brown with black blotches), external vocal sac absent in males (vs. present), white patch on temporal region absent (vs. present), tibiotarsal projection absent (vs. present), different venter color pattern (immaculate white vs. opaque white with translucent pale green margins), and iris moss green with brown marking (vs. bronze). <italic><tp:taxon-name><tp:taxon-name-part taxon-name-part-type="genus" reg="Gracixalus">Gracixalus</tp:taxon-name-part><tp:taxon-name-part taxon-name-part-type="species" reg="truongi">truongi</tp:taxon-name-part></tp:taxon-name></italic> sp. nov. differs from <italic><tp:taxon-name><tp:taxon-name-part taxon-name-part-type="genus" reg="Gracixalus">G.</tp:taxon-name-part><tp:taxon-name-part taxon-name-part-type="species" reg="quyeti">quyeti</tp:taxon-name-part></tp:taxon-name></italic> (Nguyen, Hendrix, Böhme, Vu &amp; Ziegler, 2008) by having a larger size (<abbrev xmlns:xlink="http://www.w3.org/1999/xlink" xlink:title="snout-vent length" id="ABBRID0EBDDI" xlink:type="simple">SVL</abbrev> 32.1–33.1 in males, 37.6–39.3 mm in females vs. 21.0–24.0 mm in males, 34.0 mm in the female), conical tubercles on dorsum absent (vs. present), skin of body sides smooth (vs. rough with sharp tubercles), tibio-tarsal articulation reaching between eye and nostril (vs. reaching tip of snout), and supratympanic fold distinct (vs. indistinct). The new species differs from <italic><tp:taxon-name><tp:taxon-name-part taxon-name-part-type="genus" reg="Gracixalus">G.</tp:taxon-name-part><tp:taxon-name-part taxon-name-part-type="species" reg="sapaensis">sapaensis</tp:taxon-name-part></tp:taxon-name></italic> Matsui, Ohler, Eto &amp; Nguyen, 2017 from by having a larger size in males (<abbrev xmlns:xlink="http://www.w3.org/1999/xlink" xlink:title="snout-vent length" id="ABBRID0EQDDI" xlink:type="simple">SVL</abbrev> 32.1–33.1 mm vs. 20.8–29.6 mm), different dorsal color pattern (moss green with grey vs. golden ochre), skin of body sides smooth (vs. coarsely scattered with large tubercles), different venter color pattern (immaculate white vs. light yellow with dark marking), tibio-tarsal articulation reaching between eye and nostril (vs. reaching eye), and iris moss green with brown marking (vs. golden). <italic><tp:taxon-name><tp:taxon-name-part taxon-name-part-type="genus" reg="Gracixalus">Gracixalus</tp:taxon-name-part><tp:taxon-name-part taxon-name-part-type="species" reg="truongi">truongi</tp:taxon-name-part></tp:taxon-name></italic> sp. nov. differs from <italic><tp:taxon-name><tp:taxon-name-part taxon-name-part-type="genus" reg="Gracixalus">G.</tp:taxon-name-part><tp:taxon-name-part taxon-name-part-type="species" reg="seesom">seesom</tp:taxon-name-part></tp:taxon-name></italic> Matsui, Khonsue, Panha &amp; Eto, 2015 by having a larger size (<abbrev xmlns:xlink="http://www.w3.org/1999/xlink" xlink:title="snout-vent length" id="ABBRID0EKEDI" xlink:type="simple">SVL</abbrev> 32.1–33.1 in males, 37.6–39.3 mm in females vs. 21.6–23.0 mm in males, 23.2–25.4 mm in females), different dorsal color pattern (moss green with grey vs. tan), external vocal sacs absent in males (vs. present), round snout (vs. triangular pointed), and iris moss green with brown marking (vs. golden). <italic><tp:taxon-name><tp:taxon-name-part taxon-name-part-type="genus" reg="Gracixalus">Gracixalus</tp:taxon-name-part><tp:taxon-name-part taxon-name-part-type="species" reg="truongi">truongi</tp:taxon-name-part></tp:taxon-name></italic> sp. nov. differs from <italic><tp:taxon-name><tp:taxon-name-part taxon-name-part-type="genus" reg="Gracixalus">G.</tp:taxon-name-part><tp:taxon-name-part taxon-name-part-type="species" reg="supercornutus">supercornutus</tp:taxon-name-part></tp:taxon-name></italic> (Orlov, Ho &amp; Nguyen, 2004) by having a larger size in males (<abbrev xmlns:xlink="http://www.w3.org/1999/xlink" xlink:title="snout-vent length" id="ABBRID0EEFDI" xlink:type="simple">SVL</abbrev> 32.1–33.1 mm vs. 22.0–24.1 mm), conical tubercles on dorsum absent (vs. present), different dorsal color pattern (moss green with grey vs. green with brown spots), skin of throat smooth (vs. granular), round snout (vs. pointed), and tibiotarsal projection absent (vs. present). <italic><tp:taxon-name><tp:taxon-name-part taxon-name-part-type="genus" reg="Gracixalus">Gracixalus</tp:taxon-name-part><tp:taxon-name-part taxon-name-part-type="species" reg="truongi">truongi</tp:taxon-name-part></tp:taxon-name></italic> sp. nov. differs from <italic><tp:taxon-name><tp:taxon-name-part taxon-name-part-type="genus" reg="Gracixalus">G.</tp:taxon-name-part><tp:taxon-name-part taxon-name-part-type="species" reg="tianlinensis">tianlinensis</tp:taxon-name-part></tp:taxon-name></italic> Chen, Bei, Liao, Zhou &amp; Mo, 2018 by having different dorsal color pattern (moss green with grey vs. brown to beige), external vocal sacs absent in males (vs. present), skin of throat smooth (vs. granular), males with a nuptial pad on finger I (vs. males with a nuptial pad on finger I and II), tibio-tarsal articulation reaching between eye and nostril (vs. reaching eye), and iris moss green with brown (vs. bronze). <italic><tp:taxon-name><tp:taxon-name-part taxon-name-part-type="genus" reg="Gracixalus">Gracixalus</tp:taxon-name-part><tp:taxon-name-part taxon-name-part-type="species" reg="truongi">truongi</tp:taxon-name-part></tp:taxon-name></italic> sp. nov. differs from <italic><tp:taxon-name><tp:taxon-name-part taxon-name-part-type="genus" reg="Gracixalus">G.</tp:taxon-name-part><tp:taxon-name-part taxon-name-part-type="species" reg="trieng">trieng</tp:taxon-name-part></tp:taxon-name></italic> Rowley, Le, Hoang, Cao &amp; Dau, 2020 by having a smaller size in males (<abbrev xmlns:xlink="http://www.w3.org/1999/xlink" xlink:title="snout-vent length" id="ABBRID0EUGDI" xlink:type="simple">SVL</abbrev> 32.1–33.1 mm vs. 37.2–41.4 mm), conical tubercles on dorsum absent (vs. present), different dorsal color pattern (moss green with grey vs. yellow or yellowish), external vocal sacs absent in males (vs. present), skin of throat smooth (vs. granular), different venter color pattern (immaculate white vs. throat and chest mostly yellowish brown with dark mottling, belly pinkish brown), and iris moss green with brown (vs. pale gold). <italic><tp:taxon-name><tp:taxon-name-part taxon-name-part-type="genus" reg="Gracixalus">Gracixalus</tp:taxon-name-part><tp:taxon-name-part taxon-name-part-type="species" reg="truongi">truongi</tp:taxon-name-part></tp:taxon-name></italic> sp. nov. differs from <italic><tp:taxon-name><tp:taxon-name-part taxon-name-part-type="genus" reg="Gracixalus">G.</tp:taxon-name-part><tp:taxon-name-part taxon-name-part-type="species" reg="yunnanensis">yunnanensis</tp:taxon-name-part></tp:taxon-name></italic> Yu, Li, Wang, Rao, Wu &amp; Yang, 2019 by conical tubercles on dorsum absent (vs. present), different dorsal color pattern (moss green with grey vs. yellow brown or red brown), skin of throat smooth (vs. granular), and iris moss green with brown marking (vs. bronze). <italic><tp:taxon-name><tp:taxon-name-part taxon-name-part-type="genus" reg="Gracixalus">Gracixalus</tp:taxon-name-part><tp:taxon-name-part taxon-name-part-type="species" reg="truongi">truongi</tp:taxon-name-part></tp:taxon-name></italic> sp. nov. differs from <italic><tp:taxon-name><tp:taxon-name-part taxon-name-part-type="genus" reg="Gracixalus">G.</tp:taxon-name-part><tp:taxon-name-part taxon-name-part-type="species" reg="ziegleri">ziegleri</tp:taxon-name-part></tp:taxon-name></italic> Le, Do, Tran, Nguyen, Orlov, Ninh &amp; Nguyen, 2021 by having a larger size in males (<abbrev xmlns:xlink="http://www.w3.org/1999/xlink" xlink:title="snout-vent length" id="ABBRID0EEIDI" xlink:type="simple">SVL</abbrev> 32.1–33.1 mm vs. 28.1–30.0 mm), conical tubercles on dorsum absent (vs. present), different dorsal color pattern (moss green with grey vs. yellowish brown with black blotches), skin of body sides smooth (vs. rough), skin of throat smooth (vs. granular), different ventral color pattern (immaculate white vs. throat and chest dirty white with moderate dark specks, belly white cream with large dark blotches), and iris moss green with brown (vs. golden).</p><p>In terms of dorsal color pattern <italic><tp:taxon-name><tp:taxon-name-part taxon-name-part-type="genus" reg="Gracixalus">Gracixalus</tp:taxon-name-part><tp:taxon-name-part taxon-name-part-type="species" reg="truongi">truongi</tp:taxon-name-part></tp:taxon-name></italic> sp. nov. is similar to <italic><tp:taxon-name><tp:taxon-name-part taxon-name-part-type="genus" reg="Theloderma">Theloderma</tp:taxon-name-part><tp:taxon-name-part taxon-name-part-type="species" reg="annae">annae</tp:taxon-name-part></tp:taxon-name></italic> Nguyen, Pham, Nguyen, Ngo &amp; Ziegler, 2016 from Hoa Binh anh Ninh Binh provinces. In addition, <italic><tp:taxon-name><tp:taxon-name-part taxon-name-part-type="genus" reg="Gracixalus">Gracixalus</tp:taxon-name-part><tp:taxon-name-part taxon-name-part-type="species" reg="truongi">truongi</tp:taxon-name-part></tp:taxon-name></italic> sp. nov. and <italic><tp:taxon-name><tp:taxon-name-part taxon-name-part-type="genus" reg="Theloderma">Theloderma</tp:taxon-name-part><tp:taxon-name-part taxon-name-part-type="species" reg="annae">annae</tp:taxon-name-part></tp:taxon-name></italic> also have similar life histories, both inhabiting limestone karst forest far from water sources. However, <italic><tp:taxon-name><tp:taxon-name-part taxon-name-part-type="genus" reg="Gracixalus">Gracixalus</tp:taxon-name-part><tp:taxon-name-part taxon-name-part-type="species" reg="truongi">truongi</tp:taxon-name-part></tp:taxon-name></italic> differs from <italic><tp:taxon-name><tp:taxon-name-part taxon-name-part-type="genus" reg="Theloderma">Theloderma</tp:taxon-name-part><tp:taxon-name-part taxon-name-part-type="species" reg="annae">annae</tp:taxon-name-part></tp:taxon-name></italic> by a larger size (<abbrev xmlns:xlink="http://www.w3.org/1999/xlink" xlink:title="snout-vent length" id="ABBRID0EMKDI" xlink:type="simple">SVL</abbrev> 32.1–33.1 in males, 37.6–39.3 mm in females vs. 27.1–28.5 mm in males, 30.3–32.6 mm in females), the presence of a dark inverse Y-marking on dorsum (vs. absent), and a higher ratio of <abbrev xmlns:xlink="http://www.w3.org/1999/xlink" xlink:title="tympanum diameter" id="ABBRID0EQKDI" xlink:type="simple">TYD</abbrev>/<abbrev xmlns:xlink="http://www.w3.org/1999/xlink" xlink:title="tympanum diameter" id="ABBRID0EUKDI" xlink:type="simple">TYD</abbrev> (0.67 in males and 0.67 in females vs. 0.39 in males and 0.32 in females) (<xref ref-type="bibr" rid="B24">Nguyen et al. 2016</xref>).</p></tp:treatment-sec><ref-list><ref id="B9"><mixed-citation xmlns:xlink="http://www.w3.org/1999/xlink" xlink:type="simple"><person-group><name name-style="western"><surname>Fei</surname><given-names>L</given-names></name><name name-style="western"><surname>Hu</surname><given-names>S</given-names></name><name name-style="western"><surname>Ye</surname><given-names>C</given-names></name><name name-style="western"><surname>Huang</surname><given-names>Y</given-names></name></person-group> (<year>2009</year>) <source>Fauna Sinica. <tp:taxon-name><tp:taxon-name-part taxon-name-part-type="class">Amphibia</tp:taxon-name-part></tp:taxon-name> (Vol. 2).</source><publisher-name>Anura</publisher-name>, <publisher-loc>Science Press, Beijing</publisher-loc>, <size units="page">887 pp</size>.</mixed-citation></ref><ref id="B28"><mixed-citation xmlns:xlink="http://www.w3.org/1999/xlink" xlink:type="simple"><person-group><name name-style="western"><surname>Rowley</surname><given-names>JJL</given-names></name><name name-style="western"><surname>Dau</surname><given-names>QV</given-names></name><name name-style="western"><surname>Nguyen</surname><given-names>TT</given-names></name><name name-style="western"><surname>Cao</surname><given-names>TT</given-names></name><name name-style="western"><surname>Nguyen</surname><given-names>SN</given-names></name></person-group> (<year>2011</year>) <article-title>A new species of <italic><tp:taxon-name><tp:taxon-name-part taxon-name-part-type="genus">Gracixalus</tp:taxon-name-part></tp:taxon-name></italic> (<tp:taxon-name><tp:taxon-name-part taxon-name-part-type="order">Anura</tp:taxon-name-part></tp:taxon-name>: <tp:taxon-name><tp:taxon-name-part taxon-name-part-type="family">Rhacophoridae</tp:taxon-name-part></tp:taxon-name>) with a hyperextended vocal repertoire from Vietnam.</article-title><source>Zootaxa</source><volume>3125</volume>: <fpage>22</fpage>–<lpage>38</lpage>. <ext-link xlink:href="10.1163/15685381-00003007" ext-link-type="doi" xlink:type="simple">https://doi.org/10.1163/15685381-00003007</ext-link></mixed-citation></ref><ref id="B30"><mixed-citation xmlns:xlink="http://www.w3.org/1999/xlink" xlink:type="simple"><person-group><name name-style="western"><surname>Rowley</surname><given-names>JJL</given-names></name><name name-style="western"><surname>Le</surname><given-names>DTT</given-names></name><name name-style="western"><surname>Hoang</surname><given-names>HD</given-names></name><name name-style="western"><surname>Cao</surname><given-names>TT</given-names></name><name name-style="western"><surname>Dau</surname><given-names>QV</given-names></name></person-group> (<year>2020</year>) <article-title>A new species of phytotelm breeding frog (<tp:taxon-name><tp:taxon-name-part taxon-name-part-type="order">Anura</tp:taxon-name-part></tp:taxon-name>: <tp:taxon-name><tp:taxon-name-part taxon-name-part-type="family">Rhacophoridae</tp:taxon-name-part></tp:taxon-name>) from the Central Highlands of Vietnam.</article-title><source>Zootaxa</source><volume>4779</volume>: <fpage>341</fpage>–<lpage>354</lpage>. <ext-link xlink:href="10.11646/zootaxa.4779.3.3" ext-link-type="doi" xlink:type="simple">https://doi.org/10.11646/zootaxa.4779.3.3</ext-link></mixed-citation></ref><ref id="B5"><mixed-citation xmlns:xlink="http://www.w3.org/1999/xlink" xlink:type="simple"><person-group><name name-style="western"><surname>Chen</surname><given-names>W</given-names></name><name name-style="western"><surname>Bei</surname><given-names>Y</given-names></name><name name-style="western"><surname>Liao</surname><given-names>X</given-names></name><name name-style="western"><surname>Zhou</surname><given-names>S</given-names></name><name name-style="western"><surname>Mo</surname><given-names>Y</given-names></name></person-group> (<year>2018</year>) <article-title>A new species of <italic><tp:taxon-name><tp:taxon-name-part taxon-name-part-type="genus">Gracixalus</tp:taxon-name-part></tp:taxon-name></italic> (<tp:taxon-name><tp:taxon-name-part taxon-name-part-type="order">Anura</tp:taxon-name-part></tp:taxon-name>: <tp:taxon-name><tp:taxon-name-part taxon-name-part-type="family">Rhacophoridae</tp:taxon-name-part></tp:taxon-name>) from West Guangxi, China.</article-title><source>Asian Herpetological Research</source><volume>9</volume>: <fpage>74</fpage>–<lpage>84</lpage>. <ext-link xlink:href="https://doi.Org/10.11646/zootaxa.3616.1.5" ext-link-type="uri" xlink:type="simple">https://doi.Org/10.11646/zootaxa.3616.1.5</ext-link></mixed-citation></ref><ref id="B39"><mixed-citation xmlns:xlink="http://www.w3.org/1999/xlink" xlink:type="simple"><person-group><name name-style="western"><surname>Yu</surname><given-names>G</given-names></name><name name-style="western"><surname>Hui</surname><given-names>H</given-names></name><name name-style="western"><surname>Wang</surname><given-names>J</given-names></name><name name-style="western"><surname>Rao</surname><given-names>D</given-names></name><name name-style="western"><surname>Wu</surname><given-names>Z</given-names></name><name name-style="western"><surname>Yang</surname><given-names>J</given-names></name></person-group> (<year>2019</year>) <article-title>A new species of <italic><tp:taxon-name><tp:taxon-name-part taxon-name-part-type="genus">Gracixalus</tp:taxon-name-part></tp:taxon-name></italic> (<tp:taxon-name><tp:taxon-name-part taxon-name-part-type="order">Anura</tp:taxon-name-part></tp:taxon-name>, <tp:taxon-name><tp:taxon-name-part taxon-name-part-type="family">Rhacophoridae</tp:taxon-name-part></tp:taxon-name>) from Yunnan, China.</article-title><source>ZooKeys</source><volume>851</volume>: <fpage>91</fpage>–<lpage>111</lpage>. <ext-link xlink:href="10.3897/zookeys.851.32157" ext-link-type="doi" xlink:type="simple">https://doi.org/10.3897/zookeys.851.32157</ext-link></mixed-citation></ref><ref id="B16"><mixed-citation xmlns:xlink="http://www.w3.org/1999/xlink" xlink:type="simple"><person-group><name name-style="western"><surname>Le</surname><given-names>DT</given-names></name><name name-style="western"><surname>Do</surname><given-names>YT</given-names></name><name name-style="western"><surname>Tran</surname><given-names>TT</given-names></name><name name-style="western"><surname>Nguyen</surname><given-names>TQ</given-names></name><name name-style="western"><surname>Orlov</surname><given-names>NL</given-names></name><name name-style="western"><surname>Ninh</surname><given-names>TH</given-names></name><name name-style="western"><surname>Nguyen</surname><given-names>TT</given-names></name></person-group> (<year>2021</year>) <article-title>A new species of <italic><tp:taxon-name><tp:taxon-name-part taxon-name-part-type="genus">Gracixalus</tp:taxon-name-part></tp:taxon-name></italic> (<tp:taxon-name><tp:taxon-name-part taxon-name-part-type="order">Anura</tp:taxon-name-part></tp:taxon-name>: <tp:taxon-name><tp:taxon-name-part taxon-name-part-type="family">Rhacophoridae</tp:taxon-name-part></tp:taxon-name>) from northern Vietnam.</article-title><source>Russian Journal of Herpetology</source><volume>28</volume>(<issue>3</issue>): <fpage>111</fpage>–<lpage>122</lpage>. <ext-link xlink:href="10.30906/1026-2296-2021-28-3-111-122" ext-link-type="doi" xlink:type="simple">https://doi.org/10.30906/1026-2296-2021-28-3-111-122</ext-link></mixed-citation></ref><ref id="B1"><mixed-citation xmlns:xlink="http://www.w3.org/1999/xlink" xlink:type="simple"><person-group><name name-style="western"><surname>Boulenger</surname><given-names>GA</given-names></name></person-group> (<year>1893</year>) <article-title>Concluding report on the reptiles and batrachians obtained in Burma by Signor L. Fea dealing with the collection made in Pegu and the Karin Hills in 1887–88.</article-title><source>Annali del Museo Civico di Storia Naturale di Genova</source><volume>13</volume>: <fpage>304</fpage>–<lpage>347</lpage>. <ext-link xlink:href="https://doi.Org/10.5962/bhl.part.9543" ext-link-type="uri" xlink:type="simple">https://doi.Org/10.5962/bhl.part.9543</ext-link></mixed-citation></ref><ref id="B2"><mixed-citation xmlns:xlink="http://www.w3.org/1999/xlink" xlink:type="simple"><person-group><name name-style="western"><surname>Bourret</surname><given-names>R</given-names></name></person-group> (<year>1937</year>) <article-title>Notes herpétologiques sur l’Indochine française. XIV. Les batraciens de la collection du Laboratoire des Sciences Naturelles de l’Université. Descriptions de quinze espèces ou variétés nouvelles.</article-title><source>Annexe au Bulletin Général de l’Instruction Publique</source><volume>1937</volume>: <fpage>5</fpage>–<lpage>56</lpage>. <ext-link xlink:href="10.5962/bhl.part.22065" ext-link-type="doi" xlink:type="simple">https://doi.org/10.5962/bhl.part.22065</ext-link></mixed-citation></ref><ref id="B13"><mixed-citation xmlns:xlink="http://www.w3.org/1999/xlink" xlink:type="simple"><person-group><name name-style="western"><surname>Hu</surname><given-names>S</given-names></name><name name-style="western"><surname>Fei</surname><given-names>L</given-names></name><name name-style="western"><surname>Ye</surname><given-names>C</given-names></name></person-group> (<year>1978</year>) Three new amphibian species in China. Materials for Herpetological Research 4: e20.</mixed-citation></ref><ref id="B38"><mixed-citation xmlns:xlink="http://www.w3.org/1999/xlink" xlink:type="simple"><person-group><name name-style="western"><surname>Ye</surname><given-names>C</given-names></name><name name-style="western"><surname>Hu</surname><given-names>S</given-names></name></person-group> (<year>1984</year>) <article-title>A new species of <italic><tp:taxon-name><tp:taxon-name-part taxon-name-part-type="genus">Philautus</tp:taxon-name-part></tp:taxon-name></italic> (<tp:taxon-name><tp:taxon-name-part taxon-name-part-type="order">Anura</tp:taxon-name-part></tp:taxon-name>: <tp:taxon-name><tp:taxon-name-part taxon-name-part-type="family">Rhacophoridae</tp:taxon-name-part></tp:taxon-name>) from Xizang Autonomous Region.</article-title><source>Acta Herpetologica Sinica</source><volume>3</volume>: <fpage>67</fpage>–<lpage>69</lpage>.</mixed-citation></ref><ref id="B17"><mixed-citation xmlns:xlink="http://www.w3.org/1999/xlink" xlink:type="simple"><person-group><name name-style="western"><surname>Matsui</surname><given-names>M</given-names></name><name name-style="western"><surname>Orlov</surname><given-names>N</given-names></name></person-group> (<year>2004</year>) <article-title>A new species of <italic><tp:taxon-name><tp:taxon-name-part taxon-name-part-type="genus">Chirixalus</tp:taxon-name-part></tp:taxon-name></italic> from Vietnam (<tp:taxon-name><tp:taxon-name-part taxon-name-part-type="order">Anura</tp:taxon-name-part></tp:taxon-name>: <tp:taxon-name><tp:taxon-name-part taxon-name-part-type="family">Rhacophoridae</tp:taxon-name-part></tp:taxon-name>).</article-title><source>Zoological Science</source><volume>21</volume>(<issue>6</issue>): <fpage>671</fpage>–<lpage>676</lpage>. <ext-link xlink:href="10.2108/zsj.21.671" ext-link-type="doi" xlink:type="simple">https://doi.org/10.2108/zsj.21.671</ext-link></mixed-citation></ref><ref id="B21"><mixed-citation xmlns:xlink="http://www.w3.org/1999/xlink" xlink:type="simple"><person-group><name name-style="western"><surname>Nguyen</surname><given-names>TQ</given-names></name><name name-style="western"><surname>Hendrix</surname><given-names>R</given-names></name><name name-style="western"><surname>Böhme</surname><given-names>W</given-names></name><name name-style="western"><surname>Vu</surname><given-names>TN</given-names></name><name name-style="western"><surname>Ziegler</surname><given-names>T</given-names></name></person-group> (<year>2008</year>) <article-title>A new species of the genus <italic><tp:taxon-name><tp:taxon-name-part taxon-name-part-type="genus">Philautus</tp:taxon-name-part></tp:taxon-name></italic> (<tp:taxon-name><tp:taxon-name-part taxon-name-part-type="class">Amphibia</tp:taxon-name-part></tp:taxon-name>: <tp:taxon-name><tp:taxon-name-part taxon-name-part-type="order">Anura</tp:taxon-name-part></tp:taxon-name>: <tp:taxon-name><tp:taxon-name-part taxon-name-part-type="family">Rhacophoridae</tp:taxon-name-part></tp:taxon-name>) from the Truong Son Range, Quang Binh Province, central Vietnam.</article-title><source>Zootaxa</source><volume>1925</volume>(<issue>1</issue>): <fpage>1</fpage>–<lpage>13</lpage>. <ext-link xlink:href="10.11646/zootaxa.1925.1.1" ext-link-type="doi" xlink:type="simple">https://doi.org/10.11646/zootaxa.1925.1.1</ext-link></mixed-citation></ref><ref id="B29"><mixed-citation xmlns:xlink="http://www.w3.org/1999/xlink" xlink:type="simple"><person-group><name name-style="western"><surname>Rowley</surname><given-names>JJL</given-names></name><name name-style="western"><surname>Le</surname><given-names>DTT</given-names></name><name name-style="western"><surname>Dau</surname><given-names>VQ</given-names></name><name name-style="western"><surname>Hoang</surname><given-names>HD</given-names></name><name name-style="western"><surname>Cao</surname><given-names>TT</given-names></name></person-group> (<year>2014</year>) <article-title>A striking new species of phytotelm breeding tree frog (<tp:taxon-name><tp:taxon-name-part taxon-name-part-type="order">Anura</tp:taxon-name-part></tp:taxon-name>: <tp:taxon-name><tp:taxon-name-part taxon-name-part-type="family">Rhacophoridae</tp:taxon-name-part></tp:taxon-name>) from central Vietnam.</article-title><source>Zootaxa</source><volume>3785</volume>(<issue>1</issue>): <fpage>25</fpage>–<lpage>37</lpage>. <ext-link xlink:href="10.11646/zootaxa.3785.1.2" ext-link-type="doi" xlink:type="simple">https://doi.org/10.11646/zootaxa.3785.1.2</ext-link></mixed-citation></ref><ref id="B20"><mixed-citation xmlns:xlink="http://www.w3.org/1999/xlink" xlink:type="simple"><person-group><name name-style="western"><surname>Mo</surname><given-names>Y</given-names></name><name name-style="western"><surname>Zhang</surname><given-names>W</given-names></name><name name-style="western"><surname>Luo</surname><given-names>Y</given-names></name><name name-style="western"><surname>Zhou</surname><given-names>S</given-names></name><name name-style="western"><surname>Chen</surname><given-names>W</given-names></name></person-group> (<year>2013</year>) <article-title>A new species of the genus <italic><tp:taxon-name><tp:taxon-name-part taxon-name-part-type="genus">Gracixalus</tp:taxon-name-part></tp:taxon-name></italic> (<tp:taxon-name><tp:taxon-name-part taxon-name-part-type="class">Amphibia</tp:taxon-name-part></tp:taxon-name>: <tp:taxon-name><tp:taxon-name-part taxon-name-part-type="order">Anura</tp:taxon-name-part></tp:taxon-name>: <tp:taxon-name><tp:taxon-name-part taxon-name-part-type="family">Rhacophoridae</tp:taxon-name-part></tp:taxon-name>) from Southern Guangxi, China.</article-title><source>Zootaxa</source><volume>3616</volume>(<issue>1</issue>): <fpage>61</fpage>–<lpage>72</lpage>. <ext-link xlink:href="10.11646/zootaxa.3616.1.5" ext-link-type="doi" xlink:type="simple">https://doi.org/10.11646/zootaxa.3616.1.5</ext-link></mixed-citation></ref><ref id="B22"><mixed-citation xmlns:xlink="http://www.w3.org/1999/xlink" xlink:type="simple"><person-group><name name-style="western"><surname>Nguyen</surname><given-names>TQ</given-names></name><name name-style="western"><surname>Le</surname><given-names>MD</given-names></name><name name-style="western"><surname>Pham</surname><given-names>CT</given-names></name><name name-style="western"><surname>Nguyen</surname><given-names>TT</given-names></name><name name-style="western"><surname>Bonkowski</surname><given-names>M</given-names></name><name name-style="western"><surname>Ziegler</surname><given-names>T</given-names></name></person-group> (<year>2013</year>) <article-title>A new species of <italic><tp:taxon-name><tp:taxon-name-part taxon-name-part-type="genus">Gracixalus</tp:taxon-name-part></tp:taxon-name></italic> (<tp:taxon-name><tp:taxon-name-part taxon-name-part-type="class">Amphibia</tp:taxon-name-part></tp:taxon-name>: <tp:taxon-name><tp:taxon-name-part taxon-name-part-type="order">Anura</tp:taxon-name-part></tp:taxon-name>: <tp:taxon-name><tp:taxon-name-part taxon-name-part-type="family">Rhacophoridae</tp:taxon-name-part></tp:taxon-name>) from northern Vietnam.</article-title><source>Organisms, Diversity &amp; Evolution</source><volume>13</volume>(<issue>2</issue>): <fpage>203</fpage>–<lpage>214</lpage>. <ext-link xlink:href="10.1007/s13127-012-0116-0" ext-link-type="doi" xlink:type="simple">https://doi.org/10.1007/s13127-012-0116-0</ext-link></mixed-citation></ref><ref id="B18"><mixed-citation xmlns:xlink="http://www.w3.org/1999/xlink" xlink:type="simple"><person-group><name name-style="western"><surname>Matsui</surname><given-names>M</given-names></name><name name-style="western"><surname>Khonosue</surname><given-names>W</given-names></name><name name-style="western"><surname>Panha</surname><given-names>S</given-names></name><name name-style="western"><surname>Eto</surname><given-names>K</given-names></name></person-group> (<year>2015</year>) <article-title>A new tree frog of the genus <italic><tp:taxon-name><tp:taxon-name-part taxon-name-part-type="genus">Gracixalus</tp:taxon-name-part></tp:taxon-name></italic> from Thailand (<tp:taxon-name><tp:taxon-name-part taxon-name-part-type="class">Amphibia</tp:taxon-name-part></tp:taxon-name>: <tp:taxon-name><tp:taxon-name-part taxon-name-part-type="family">Rhacophoridae</tp:taxon-name-part></tp:taxon-name>).</article-title><source>Zoological Science</source><volume>32</volume>(<issue>2</issue>): <fpage>204</fpage>–<lpage>210</lpage>. <ext-link xlink:href="10.2108/zs140238" ext-link-type="doi" xlink:type="simple">https://doi.org/10.2108/zs140238</ext-link></mixed-citation></ref><ref id="B19"><mixed-citation xmlns:xlink="http://www.w3.org/1999/xlink" xlink:type="simple"><person-group><name name-style="western"><surname>Matsui</surname><given-names>M</given-names></name><name name-style="western"><surname>Ohler</surname><given-names>A</given-names></name><name name-style="western"><surname>Eto</surname><given-names>K</given-names></name><name name-style="western"><surname>Nguyen</surname><given-names>TT</given-names></name></person-group> (<year>2017</year>) <article-title>Distinction of <italic><tp:taxon-name><tp:taxon-name-part taxon-name-part-type="genus">Gracixalus</tp:taxon-name-part><tp:taxon-name-part taxon-name-part-type="species">carinensis</tp:taxon-name-part></tp:taxon-name></italic> from Vietnam and Myanmar, with description of a new species.</article-title><source>Alytes</source><volume>33</volume>: <fpage>25</fpage>–<lpage>37</lpage>.</mixed-citation></ref><ref id="B40"><mixed-citation xmlns:xlink="http://www.w3.org/1999/xlink" xlink:type="simple"><person-group><name name-style="western"><surname>Zeng</surname><given-names>Z</given-names></name><name name-style="western"><surname>Zhao</surname><given-names>J</given-names></name><name name-style="western"><surname>Chen</surname><given-names>C</given-names></name><name name-style="western"><surname>Chen</surname><given-names>G</given-names></name><name name-style="western"><surname>Zhang</surname><given-names>Z</given-names></name><name name-style="western"><surname>Wang</surname><given-names>Y</given-names></name></person-group> (<year>2017</year>) <article-title>A new species of the genus <italic><tp:taxon-name><tp:taxon-name-part taxon-name-part-type="genus">Gracixalus</tp:taxon-name-part></tp:taxon-name></italic> (<tp:taxon-name><tp:taxon-name-part taxon-name-part-type="class">Amphibia</tp:taxon-name-part></tp:taxon-name>: <tp:taxon-name><tp:taxon-name-part taxon-name-part-type="order">Anura</tp:taxon-name-part></tp:taxon-name>: <tp:taxon-name><tp:taxon-name-part taxon-name-part-type="family">Rhacophoridae</tp:taxon-name-part></tp:taxon-name>) from Mount Jinggang, southeastern China.</article-title><source>Zootaxa</source><volume>4250</volume>(<issue>2</issue>): <fpage>171</fpage>–<lpage>185</lpage>. <ext-link xlink:href="10.11646/zootaxa.4250.2.3" ext-link-type="doi" xlink:type="simple">https://doi.org/10.11646/zootaxa.4250.2.3</ext-link></mixed-citation></ref><ref id="B37"><mixed-citation xmlns:xlink="http://www.w3.org/1999/xlink" xlink:type="simple"><person-group><name name-style="western"><surname>Wang</surname><given-names>J</given-names></name><name name-style="western"><surname>Zeng</surname><given-names>Z</given-names></name><name name-style="western"><surname>Lyu</surname><given-names>Z</given-names></name><name name-style="western"><surname>Liu</surname><given-names>Z</given-names></name><name name-style="western"><surname>Wang</surname><given-names>Y</given-names></name></person-group> (<year>2018</year>) <article-title>Description of a new species of <italic><tp:taxon-name><tp:taxon-name-part taxon-name-part-type="genus">Gracixalus</tp:taxon-name-part></tp:taxon-name></italic> (<tp:taxon-name><tp:taxon-name-part taxon-name-part-type="class">Amphibia</tp:taxon-name-part></tp:taxon-name>: <tp:taxon-name><tp:taxon-name-part taxon-name-part-type="order">Anura</tp:taxon-name-part></tp:taxon-name>: <tp:taxon-name><tp:taxon-name-part taxon-name-part-type="family">Rhacophoridae</tp:taxon-name-part></tp:taxon-name>) from Guangdong Province, southeastern China.</article-title><source>Zootaxa</source><volume>4420</volume>(<issue>2</issue>): <fpage>251</fpage>–<lpage>269</lpage>. <ext-link xlink:href="10.11646/zootaxa.4420.2.7" ext-link-type="doi" xlink:type="simple">https://doi.org/10.11646/zootaxa.4420.2.7</ext-link></mixed-citation></ref><ref id="B24"><mixed-citation xmlns:xlink="http://www.w3.org/1999/xlink" xlink:type="simple"><person-group><name name-style="western"><surname>Nguyen</surname><given-names>TQ</given-names></name><name name-style="western"><surname>Pham</surname><given-names>TC</given-names></name><name name-style="western"><surname>Nguyen</surname><given-names>TT</given-names></name><name name-style="western"><surname>Ngo</surname><given-names>TT</given-names></name><name name-style="western"><surname>Ziegler</surname><given-names>T</given-names></name></person-group> (<year>2016</year>) <article-title>A new species of <italic><tp:taxon-name><tp:taxon-name-part taxon-name-part-type="genus">Theloderma</tp:taxon-name-part></tp:taxon-name></italic> (<tp:taxon-name><tp:taxon-name-part taxon-name-part-type="class">Amphibia</tp:taxon-name-part></tp:taxon-name>: <tp:taxon-name><tp:taxon-name-part taxon-name-part-type="order">Anura</tp:taxon-name-part></tp:taxon-name>: <tp:taxon-name><tp:taxon-name-part taxon-name-part-type="family">Rhacophoridae</tp:taxon-name-part></tp:taxon-name>) from Vietnam.</article-title><source>Zootaxa</source><volume>4168</volume>(<issue>1</issue>): <fpage>171</fpage>–<lpage>186</lpage>. <ext-link xlink:href="10.11646/zootaxa.4168.1.10" ext-link-type="doi" xlink:type="simple">https://doi.org/10.11646/zootaxa.4168.1.10</ext-link></mixed-citation></ref></ref-list></tp:taxon-treatment>
